# Supplementary material for: Insights into phage-bacteria interaction in cold seep Gigantidas platifrons through metagenomics and transcriptome analyses
Source: Sci Rep. 2024 May 8;14:10540. doi: 10.1038/s41598-024-61272-3 (PMC11078923; doi:10.1038/s41598-024-61272-3)
Supplement: Supplementary file 1 — Supplementary Information 1. [file 41598_2024_61272_MOESM1_ESM.xlsx]

## Sheet: Sheet1
Supplementary table S1. Viral abundance of G. platifrons at the family level computed by Bracken.
	NG1-1	NG1-2	NG1-3	NLTP-1	NLTP-2	NLTP-3	SeeP-1	SeeP-2	SeeP-3
k__Viruses|k__Heunggongvirae|p__Uroviricota|c__Caudoviricetes|o__Caudovirales|f__Myoviridae	8.68941	5.94458	28.0509	35.2594	35.6711	34.8764	63.6472	46.3087	34.0079
k__Viruses|k__Heunggongvirae|p__Uroviricota|c__Caudoviricetes|o__Caudovirales|f__Siphoviridae	78.9588	81.3535	22.7825	42.6606	35.7475	46.1637	24.6804	36.49	56.3882
k__Viruses|k__Heunggongvirae|p__Uroviricota|c__Caudoviricetes|o__Caudovirales|f__Rountreeviridae	3.60724	3.76135	9.60529	4.29143	6.35775	3.27465	2.65277	5.38741	1.72222
k__Viruses|c__Naldaviricetes|o__Lefavirales|f__Baculoviridae	4.93467	5.24387	21.0356	11.6663	10.1804	8.47627	2.99429	4.61712	3.44981
k__Viruses|k__Bamfordvirae|p__Nucleocytoviricota|c__Megaviricetes|o__Imitervirales|f__Mimiviridae	0.305401	0.27037	1.24123	0.778547	1.02466	0.71688	0.517655	0.685772	0.344542
k__Viruses|k__Heunggongvirae|p__Uroviricota|c__Caudoviricetes|o__Caudovirales|f__Herelleviridae	0.101709	0.128748	0.313995	0.313302	0.611626	0.344303	0.238568	0.185316	0.0817432
k__Viruses|k__Bamfordvirae|p__Nucleocytoviricota|c__Pokkesviricetes|o__Chitovirales|f__Poxviridae	0.300467	0.276397	1.0031	0.560052	0.785977	0.59562	0.503184	0.567658	0.228393
k__Viruses|k__Orthornavirae|p__Negarnaviricota|c__Ellioviricetes|o__Bunyavirales|f__Peribunyaviridae	0.0710044	0.0701264	2.34021	0.858913	1.23631	1.29993	1.7845	1.31554	1.87741
k__Viruses|k__Bamfordvirae|p__Nucleocytoviricota|c__Megaviricetes|o__Algavirales|f__Phycodnaviridae	0.290049	0.312556	1.1759	0.428201	1.05823	0.460537	0.351856	0.508601	0.220585
k__Viruses|k__Bamfordvirae|p__Nucleocytoviricota|c__Megaviricetes|o__Pimascovirales|f__Ascoviridae	0.0493467	0.0167098	0.100099	0.0973184	0.195795	0.0697403	0.100471	0.0824759	0.0639305
k__Viruses|k__Heunggongvirae|p__Uroviricota|c__Caudoviricetes|o__Caudovirales|f__Drexlerviridae	0.295806	0.265439	2.13158	0.624721	0.65638	0.412787	0.34028	0.44089	0.376507
k__Viruses|k__Heunggongvirae|p__Peploviricota|c__Herviviricetes|o__Herpesvirales|f__Herpesviridae	0.220415	0.236403	1.64584	0.264957	1.22419	0.598761	0.168279	0.38947	0.0678347
k__Viruses|k__Shotokuvirae|p__Cressdnaviricota|c__Repensiviricetes|o__Geplafuvirales|f__Genomoviridae	0.661794	0.514443	1.46566	0.0288816	1.21766	0.121888	0.0979906	0.333977	0.0300132
k__Viruses|k__Orthornavirae|p__Negarnaviricota|c__Ellioviricetes|o__Bunyavirales|f__Phasmaviridae	0.0200128	0.0126008	0.104314	0.133734	0.109086	0.0961285	0.120731	0.158333	0.0880875
k__Viruses|k__Heunggongvirae|p__Uroviricota|c__Caudoviricetes|o__Caudovirales|f__Autographiviridae	0.09979	0.087932	0.526837	0.151942	0.246142	0.12503	0.132308	0.158842	0.0585623
k__Viruses|k__Orthornavirae|p__Pisuviricota|c__Pisoniviricetes|o__Picornavirales|f__Caliciviridae	0.122544	0.212571	0.368786	0.0244866	0.0895063	0.376974	0.0392789	0.0661844	0.0131765
k__Viruses|k__Heunggongvirae|p__Peploviricota|c__Herviviricetes|o__Herpesvirales|f__Alloherpesviridae	0.117884	0.0671132	0.343498	0.00941791	0.208848	0.0257599	0.0124039	0.0677117	0.00536821
k__Viruses|k__Orthornavirae|p__Pisuviricota|c__Pisoniviricetes|o__Picornavirales|f__Picornaviridae	0.00877275	0.0684828	0.0200198	0.0426945	0	0.0245033	0.0186058	0.0162915	0
k__Viruses|k__Orthornavirae|p__Negarnaviricota|c__Monjiviricetes|o__Mononegavirales|f__Rhabdoviridae	0.0427671	0.0342414	0.168588	0.0853891	0.0923034	0.126286	0.128173	0.122187	0.0675906
k__Viruses|k__Bamfordvirae|p__Nucleocytoviricota|c__Megaviricetes|o__Pimascovirales|f__Marseilleviridae	0.0608609	0.0457465	0.210735	0.143152	0.295557	0.119375	0.0620194	0.0926581	0.0697867
k__Viruses|k__Bamfordvirae|p__Preplasmiviricota|c__Tectiliviricetes|o__Rowavirales|f__Adenoviridae	0.0551038	0.0345153	1.02312	0.0590189	0.0848445	0.110579	0.124452	0.136951	0.0373335
k__Viruses|k__Heunggongvirae|p__Uroviricota|c__Caudoviricetes|o__Caudovirales|f__Schitoviridae	0.0268665	0.0142444	0.124334	0.0828776	0.0820475	0.0571745	0.0673944	0.0549839	0.0392855
k__Viruses|c__Naldaviricetes|o__Lefavirales|f__Nudiviridae	0.0320754	0.0287628	0.110636	0.0345323	0.062468	0.0219902	0.0281154	0.0376742	0.0173247
k__Viruses|k__Bamfordvirae|p__Nucleocytoviricota|c__Megaviricetes|o__Pimascovirales|f__Iridoviridae	0.111578	0.0925888	0.290814	0.0609025	0.151042	0.0917304	0.049202	0.0890943	0.0344053
k__Viruses|k__Orthornavirae|p__Pisuviricota|c__Pisoniviricetes|o__Sobelivirales|f__Solemoviridae	0.0422188	0.0441029	0.087455	0.0339045	0.0680621	0.0232468	0.0210866	0.0631297	0.0163486
k__Viruses|k__Heunggongvirae|p__Uroviricota|c__Caudoviricetes|o__Caudovirales|f__Demerecviridae	0.0320754	0.0298585	0.1433	0.0364159	0.101627	0.0376974	0.0541636	0.0519293	0.0283051
k__Viruses|k__Orthornavirae|f__Birnaviridae	0.0126108	0.0104094	0.042147	0.053996	0.0400914	0.0408389	0.0471347	0.0529475	0.0392855
k__Viruses|k__Heunggongvirae|p__Uroviricota|c__Caudoviricetes|o__Caudovirales|f__Chaseviridae	0.00685371	0.0123269	0	0.031393	0.0876416	0.0245033	0.0124039	0.02291	0.00463618
k__Viruses|k__Heunggongvirae|p__Uroviricota|c__Caudoviricetes|o__Caudovirales|f__Podoviridae	0.0441379	0.0567038	0.303458	0.0577632	0.28064	0.0590593	0.0363847	0.0677117	0.0283051
k__Viruses|k__Shotokuvirae|p__Cressdnaviricota|c__Repensiviricetes|o__Geplafuvirales|f__Geminiviridae	0.0139816	0.0101355	0.0748109	0.0125572	0.0363619	0.0125658	0.0190193	0.0234191	0.00902835
k__Viruses|k__Orthornavirae|p__Kitrinoviricota|c__Alsuviricetes|o__Tymovirales|f__Deltaflexiviridae	0.0115142	0.0106833	0.0558447	0.0339045	0.0242413	0.0370691	0.0177789	0.0234191	0.0187887
k__Viruses|k__Orthornavirae|p__Pisuviricota|c__Stelpaviricetes|o__Patatavirales|f__Potyviridae	0.0126108	0.0126008	0.0568984	0.0339045	0.0419561	0.0182204	0.0181923	0.0626206	0.00805232
k__Viruses|k__Orthornavirae|p__Pisuviricota|c__Pisoniviricetes|o__Picornavirales|f__Iflaviridae	0.0090469	0.0172577	0.0442543	0.0119294	0.0223766	0.0157073	0.0111635	0.0162915	0.00463618
k__Viruses|f__Anelloviridae	0.0104176	0.00356111	0.0147514	0.0169522	0.0111883	0.0144507	0.0215	0.0239282	0.00683227
k__Viruses|k__Orthornavirae|p__Pisuviricota|c__Pisoniviricetes|o__Picornavirales|f__Dicistroviridae	0.00301563	0	0	0	0.0111883	0.00753949	0.00496155	0	0.00683227
k__Viruses|k__Orthornavirae|p__Pisuviricota|c__Pisoniviricetes|o__Picornavirales|f__Marnaviridae	0.00657956	0.0109573	0.0252882	0.0138129	0.0167824	0.0188487	0.0355578	0.0325831	0.00854033
k__Viruses|k__Heunggongvirae|p__Uroviricota|c__Caudoviricetes|o__Caudovirales|f__Ackermannviridae	0.0134333	0.0126008	0.0505764	0.0332766	0.0559414	0.0201053	0.00868271	0.0295284	0.0134205
k__Viruses|k__Orthornavirae|p__Negarnaviricota|c__Monjiviricetes|o__Mononegavirales|f__Paramyxoviridae	0.00986934	0.0172577	0.0800792	0	0.0279707	0.0069112	0.00413462	0.0157824	0.00341613
k__Viruses|f__Pithoviridae	0.0161748	0.0150662	0.0242345	0.0244866	0.0466179	0.0226185	0.0186058	0.0208735	0.0129325
k__Viruses|k__Orthornavirae|p__Negarnaviricota|c__Ellioviricetes|o__Bunyavirales|f__Tospoviridae	0	0.00767008	0.0105367	0.0251144	0.0307678	0.0364409	0.0421732	0.100295	0.0661266
k__Viruses|c__Naldaviricetes|f__Nimaviridae	0.0090469	0.00575256	0.0526837	0.0207194	0.0195795	0.0175921	0.0103366	0.0254555	0.0102484
k__Viruses|k__Orthornavirae|p__Kitrinoviricota|c__Flasuviricetes|o__Amarillovirales|f__Flaviviridae	0.0200128	0.0128748	0.0979917	0.0238587	0.0214442	0.034556	0	0.00712755	0.0109804
k__Viruses|k__Pararnavirae|p__Artverviricota|c__Revtraviricetes|o__Ortervirales|f__Caulimoviridae	0	0.00739615	0	0.00879005	0.013053	0.00628291	0.0289424	0.0096731	0.0114684
k__Viruses|f__Polydnaviridae	0.0131591	0.00602649	0.0727035	0.00879005	0.0372943	0.015079	0.00496155	0.0122187	0
k__Viruses|k__Orthornavirae|p__Duplornaviricota|c__Resentoviricetes|o__Reovirales|f__Reoviridae	0.00630541	0.0112312	0.0526837	0.00690647	0.0344972	0.0125658	0.00454809	0.0244373	0
k__Viruses|k__Bamfordvirae|p__Nucleocytoviricota|c__Pokkesviricetes|o__Asfuvirales|f__Asfarviridae	0.0079503	0.0052047	0.0579521	0.00690647	0.0335649	0.0207336	0.00454809	0.0178189	0.00366014
k__Viruses|k__Shotokuvirae|p__Cossaviricota|c__Papovaviricetes|o__Zurhausenvirales|f__Papillomaviridae	0.0084986	0.0139705	0.0389859	0.0144408	0.0456855	0.00879607	0.0124039	0.0127278	0
k__Viruses|k__Bamfordvirae|p__Preplasmiviricota|c__Maveriviricetes|o__Priklausovirales|f__Lavidaviridae	0.00657956	0.00328718	0.0263419	0.0232308	0.0177148	0.0113092	0.0152981	0.0122187	0.00463618
k__Viruses|k__Orthornavirae|p__Negarnaviricota|c__Insthoviricetes|o__Articulavirales|f__Orthomyxoviridae	0.00328978	0.00410897	0	0	0.00932357	0	0	0.00610933	0
k__Viruses|k__Heunggongvirae|p__Uroviricota|c__Caudoviricetes|o__Caudovirales|f__Salasmaviridae	0.00685371	0.0104094	0.0432006	0.00753433	0.0102559	0.00879607	0.00496155	0.0117095	0.00561222
k__Viruses|k__Orthornavirae|p__Pisuviricota|c__Duplopiviricetes|o__Durnavirales|f__Partitiviridae	0.00356393	0.00547863	0.0147514	0	0	0	0	0.00610933	0
k__Viruses|k__Orthornavirae|p__Kitrinoviricota|c__Alsuviricetes|o__Martellivirales|f__Closteroviridae	0.00438637	0.0139705	0.0115904	0	0.00932357	0	0.00413462	0	0
k__Viruses|c__Naldaviricetes|o__Lefavirales|f__Hytrosaviridae	0	0	0.0126441	0	0	0	0	0	0
k__Viruses|k__Orthornavirae|p__Kitrinoviricota|c__Alsuviricetes|o__Martellivirales|f__Endornaviridae	0.00411223	0.00383504	0.0252882	0.0144408	0.0111883	0.0232468	0.00578847	0.0453108	0.00292811
k__Viruses|k__Orthornavirae|p__Negarnaviricota|c__Monjiviricetes|o__Mononegavirales|f__Filoviridae	0.00301563	0.00739615	0.0158051	0	0.0270384	0.00879607	0.00950963	0.0106913	0.00414816
k__Viruses|k__Orthornavirae|p__Pisuviricota|c__Pisoniviricetes|o__Nidovirales|f__Coronaviridae	0.0090469	0.0101355	0.0505764	0	0.0382267	0.00753949	0	0.00916399	0.00390415
k__Viruses|k__Zilligvirae|p__Taleaviricota|c__Tokiviricetes|o__Primavirales|f__Tristromaviridae	0.0090469	0.00328718	0	0	0	0	0	0	0
k__Viruses|k__Orthornavirae|p__Negarnaviricota|c__Ellioviricetes|o__Bunyavirales|f__Phenuiviridae	0	0	0.0126441	0.00879005	0.0102559	0.00753949	0	0.00509111	0.00292811
k__Viruses|k__Heunggongvirae|p__Uroviricota|c__Caudoviricetes|o__Caudovirales|f__Zobellviridae	0	0	0	0.00816219	0	0	0	0.00865488	0
k__Viruses|k__Orthornavirae|p__Negarnaviricota|c__Ellioviricetes|o__Bunyavirales|f__Hantaviridae	0	0	0.111689	0.00753433	0	0.0069112	0.0508559	0.0122187	0.0234249
k__Viruses|k__Orthornavirae|p__Pisuviricota|c__Pisoniviricetes|o__Nidovirales|f__Tobaniviridae	0.00328978	0.00273931	0.0115904	0	0.0233089	0.0069112	0	0.00610933	0
k__Viruses|k__Loebvirae|p__Hofneiviricota|c__Faserviricetes|o__Tubulavirales|f__Inoviridae	0	0	0	0	0.013053	0.00879607	0.00950963	0.00763666	0.0158606
k__Viruses|k__Orthornavirae|p__Negarnaviricota|c__Ellioviricetes|o__Bunyavirales|f__Arenaviridae	0.00575712	0	0	0	0	0.0458652	0	0	0.00390415
k__Viruses|k__Heunggongvirae|p__Peploviricota|c__Herviviricetes|o__Herpesvirales|f__Malacoherpesviridae	0.00657956	0.00794401	0	0.0150687	0.013053	0	0	0.0224009	0.00292811
k__Viruses|k__Shotokuvirae|p__Cossaviricota|c__Papovaviricetes|o__Sepolyvirales|f__Polyomaviridae	0.00411223	0.00630042	0.0273955	0	0	0.00816778	0.00413462	0.00763666	0.0024401
k__Viruses|k__Orthornavirae|p__Kitrinoviricota|c__Alsuviricetes|o__Tymovirales|f__Alphaflexiviridae	0	0.00356111	0.0200198	0	0	0	0	0	0
k__Viruses|k__Orthornavirae|p__Lenarviricota|c__Miaviricetes|o__Ourlivirales|f__Botourmiaviridae	0	0.0147923	0	0	0	0	0	0.0173098	0
k__Viruses|k__Sangervirae|p__Phixviricota|c__Malgrandaviricetes|o__Petitvirales|f__Microviridae	0	0.00301324	0	0	0.013053	0	0.00537501	0.00865488	0
k__Viruses|k__Orthornavirae|p__Pisuviricota|c__Pisoniviricetes|o__Picornavirales|f__Polycipiviridae	0.00274148	0	0	0	0	0	0	0	0
k__Viruses|k__Orthornavirae|p__Negarnaviricota|c__Monjiviricetes|o__Jingchuvirales|f__Chuviridae	0.0109659	0.0128748	0	0	0	0	0.00950963	0	0
k__Viruses|f__Polymycoviridae	0	0	0	0	0	0	0	0	0
k__Viruses|k__Shotokuvirae|p__Cossaviricota|c__Quintoviricetes|o__Piccovirales|f__Parvoviridae	0.0123367	0.00684828	0.0379323	0.00941791	0.0419561	0.0213619	0	0.0142551	0
k__Viruses|k__Orthornavirae|p__Kitrinoviricota|c__Alsuviricetes|o__Martellivirales|f__Bromoviridae	0	0.00273931	0	0	0	0	0	0.00560022	0
k__Viruses|k__Orthornavirae|p__Kitrinoviricota|c__Alsuviricetes|o__Tymovirales|f__Betaflexiviridae	0	0.00767008	0.0179125	0.00627861	0	0	0.00496155	0	0
k__Viruses|k__Orthornavirae|p__Negarnaviricota|c__Ellioviricetes|o__Bunyavirales|f__Nairoviridae	0	0.00301324	0.0284492	0	0	0	0.00454809	0	0
k__Viruses|k__Orthornavirae|p__Negarnaviricota|c__Monjiviricetes|o__Jingchuvirales|f__Natareviridae	0	0.00301324	0	0	0	0	0.00454809	0	0
k__Viruses|k__Orthornavirae|p__Negarnaviricota|c__Monjiviricetes|o__Mononegavirales|f__Artoviridae	0.0090469	0.0095876	0.0242345	0.00753433	0	0.0125658	0	0	0
k__Viruses|k__Shotokuvirae|p__Cressdnaviricota|c__Arfiviricetes|o__Mulpavirales|f__Nanoviridae	0	0	0.0179125	0	0.0158501	0	0	0	0
k__Viruses|k__Pararnavirae|p__Artverviricota|c__Revtraviricetes|o__Ortervirales|f__Retroviridae	0	0.00273931	0	0	0.0111883	0	0	0	0
k__Viruses|k__Orthornavirae|p__Duplornaviricota|c__Chrymotiviricetes|o__Ghabrivirales|f__Chrysoviridae	0	0	0.0179125	0	0	0	0	0	0
k__Viruses|k__Shotokuvirae|p__Cressdnaviricota|c__Arfiviricetes|o__Cirlivirales|f__Circoviridae	0.00438637	0	0.0200198	0	0.0102559	0	0	0	0
k__Viruses|f__Tolecusatellitidae	0	0	0	0.00753433	0	0	0	0	0
k__Viruses|k__Pararnavirae|p__Artverviricota|c__Revtraviricetes|o__Blubervirales|f__Hepadnaviridae	0	0	0.0136978	0	0	0	0	0	0
k__Viruses|k__Zilligvirae|p__Taleaviricota|c__Tokiviricetes|o__Ligamenvirales|f__Rudiviridae	0	0	0.0168588	0	0	0	0	0	0
