# Supplementary material for: Insights into phage-bacteria interaction in cold seep Gigantidas platifrons through metagenomics and transcriptome analyses
Source: Sci Rep. 2024 May 8;14:10540. doi: 10.1038/s41598-024-61272-3 (PMC11078923; doi:10.1038/s41598-024-61272-3)
Supplement: Supplementary file 2 — Supplementary Information 2. [file 41598_2024_61272_MOESM2_ESM.xlsx]

## Sheet: final-viral-score
Supplementary table S2. The viral contigs extracted by metagenome of G. platifrons, including 89 contigs longer than 5000 bp.
	seqname	life type	length	dsDNAphage	ssDNA	max_score	max_score_group	gene_count	viral_genes	host_genes	hallmark	viral	cellular	completeness
GP-phage-contig1	k141_282155||full	lysogeny	75780	0.993	0.153	0.993	dsDNAphage	121	19	3	10	59.5	0.8	85.97
GP-phage-contig2	k141_1018019||full	lysogeny	11805	0.847	0.093	0.847	dsDNAphage	16	3	0	0	43.8	0	3.72
GP-phage-contig3	k141_1049518||full	lysogeny	34789	0.993	0.067	0.993	dsDNAphage	48	14	0	7	66.7	2.1	46.27
GP-phage-contig4	k141_1075292||full	lysogeny	6640	0.933	0.073	0.933	dsDNAphage	9	1	0	1	33.3	0	9.93
GP-phage-contig5	k141_1153774||full	lysis	8260	0.947	0.507	0.947	dsDNAphage	3	1	0	0	66.7	0	8.24
GP-phage-contig6	k141_1703211||full	lysis	14195	1	0.507	1	dsDNAphage	16	4	0	3	31.2	0	21.03
GP-phage-contig7	k141_1703765||full	lysis	9346	0.987	0.333	0.987	dsDNAphage	13	4	0	3	61.5	0	8.09
GP-phage-contig8	k141_1713872||full	lysis	6699	1	0.873	1	dsDNAphage	8	4	0	3	75	0	13.71
GP-phage-contig9	k141_1732954||full	lysis	9093	0.96	0.153	0.96	dsDNAphage	10	1	0	1	50	0	4.19
GP-phage-contig10	k141_1818806||full	lysis	19423	0.993	0.073	0.993	dsDNAphage	21	13	0	6	76.2	4.8	32.22
GP-phage-contig11	k141_1863200||full	lysogeny	77889	1	0.087	1	dsDNAphage	115	13	2	4	54.8	1.7	59.89
GP-phage-contig12	k141_1863874||full	lysis	5917	1	0.787	1	dsDNAphage	8	3	0	4	75	0	12.18
GP-phage-contig13	k141_1904058||full	lysis	23663	1	0.18	1	dsDNAphage	20	6	0	4	45	0	46.61
GP-phage-contig14	k141_1921954||full	lysis	8111	1	0.027	1	dsDNAphage	15	9	0	7	66.7	6.7	14.49
GP-phage-contig15	k141_1933905||full	lysis	5759	1	0.527	1	dsDNAphage	7	3	0	4	71.4	0	11.83
GP-phage-contig16	k141_1935195||full	lysis	10453	0.98	0.007	0.98	dsDNAphage	15	7	0	4	40	6.7	17.03
GP-phage-contig17	k141_2043129||full	lysis	5335	0.993	0.767	0.993	dsDNAphage	8	4	0	3	62.5	0	10.92
GP-phage-contig18	k141_2049160||full	lysis	7182	0.993	0.8	0.993	dsDNAphage	9	1	0	0	100	0	5.34
GP-phage-contig19	k141_2064433||full	lysis	6005	0.74	0.493	0.74	dsDNAphage	7	3	0	0	71.4	0	6.74
GP-phage-contig20	k141_2107662||full	lysis	7216	0.893	0.753	0.893	dsDNAphage	5	2	0	0	80	0	15.01
GP-phage-contig21	k141_2113397||full	lysis	8525	0.9	0.533	0.9	dsDNAphage	10	4	0	0	60	0	11.63
GP-phage-contig22	k141_2192204||full	lysogeny	33082	0.973	0.007	0.973	dsDNAphage	42	10	2	9	42.9	9.5	43.73
GP-phage-contig23	k141_2288936||full	lysis	15134	0.98	0.3	0.98	dsDNAphage	22	6	0	0	18.2	0	23.56
GP-phage-contig24	k141_2750175||full	lysogeny	6591	1	0.78	1	dsDNAphage	11	1	0	1	63.6	0	7.04
GP-phage-contig25	k141_275710||full	lysis	5262	1	0.773	1	dsDNAphage	9	1	0	1	22.2	0	3.4
GP-phage-contig26	k141_2774779||full	lysogeny	15456	0.9	0.26	0.9	dsDNAphage	15	4	0	0	66.7	0	25.19
GP-phage-contig27	k141_2918237||full	lysogeny	16092	0.64	0.053	0.64	dsDNAphage	18	3	0	0	27.8	0	5.6
GP-phage-contig28	k141_2999624||full	lysogeny	5274	0.76	0.193	0.76	dsDNAphage	12	1	0	0	8.3	0	0.42
GP-phage-contig29	k141_3030816||full	lysis	7662	0.96	0.447	0.96	dsDNAphage	10	3	0	2	30	0	9.59
GP-phage-contig30	k141_3161888||full	lysogeny	5198	0.853	0.247	0.853	dsDNAphage	6	2	0	2	33.3	33.3	2.19
GP-phage-contig31	k141_3291523||full	lysogeny	16195	0.98	0.073	0.98	dsDNAphage	13	1	0	1	23.1	0	24.23
GP-phage-contig32	k141_3406723||full	lysis	5705	0.867	0.033	0.867	dsDNAphage	9	2	1	1	22.2	11.1	1.56
GP-phage-contig33	k141_3537180||full	lysogeny	6695	0.813	0.84	0.84	ssDNA	13	3	0	0	46.2	0	2.45
GP-phage-contig34	k141_357677||full	lysis	8652	0.947	0.013	0.947	dsDNAphage	9	2	0	2	22.2	11.1	9.56
GP-phage-contig35	k141_3655439||full	lysis	13455	1	0.633	1	dsDNAphage	10	2	0	1	80	0	12.22
GP-phage-contig36	k141_3657521||full	lysogeny	7925	0.927	0.007	0.927	dsDNAphage	15	2	0	1	40	6.7	5.47
GP-phage-contig37	k141_373779||full	lysogeny	5300	0.9	0.873	0.9	dsDNAphage	12	2	0	0	33.3	0	8.45
GP-phage-contig38	k141_3821920||full	lysis	5557	0.68	0.233	0.68	dsDNAphage	6	1	0	0	16.7	0	12.29
GP-phage-contig39	k141_3856789||full	lysis	7890	0.987	0.033	0.987	dsDNAphage	12	3	0	1	41.7	25	8.39
GP-phage-contig40	k141_3857090||full	lysis	8179	1	0.727	1	dsDNAphage	9	1	0	5	88.9	0	11.64
GP-phage-contig41	k141_3937284||full	lysis	5033	0.967	0.867	0.967	dsDNAphage	11	1	0	0	36.4	0	4
GP-phage-contig42	k141_4012986||full	lysis	5323	1	0.167	1	dsDNAphage	5	1	0	1	20	0	7.75
GP-phage-contig43	k141_4144860||full	lysis	6349	0.987	0.34	0.987	dsDNAphage	7	0	0	1	14.3	0	NA
GP-phage-contig44	k141_422722||full	lysogeny	8840	0.807	0.08	0.807	dsDNAphage	17	2	1	0	29.4	5.9	2
GP-phage-contig45	k141_4255589||full	lysis	14035	1	0.173	1	dsDNAphage	18	5	0	5	55.6	0	17.12
GP-phage-contig46	k141_4333983||full	lysis	7086	0.987	0.68	0.987	dsDNAphage	6	2	0	2	66.7	0	3.01
GP-phage-contig47	k141_4420175||full	lysis	9607	1	0.32	1	dsDNAphage	8	4	0	2	50	0	12.02
GP-phage-contig48	k141_459175||full	lysogeny	98882	1	0.28	1	dsDNAphage	124	22	1	8	83.7	0.8	58.78
GP-phage-contig49	k141_4750281||full	lysis	9962	0.987	0.493	0.987	dsDNAphage	19	6	0	0	57.9	0	3.01
GP-phage-contig50	k141_4773773||full	lysogeny	7430	0.873	0.747	0.873	dsDNAphage	9	4	0	0	66.7	0	10.89
GP-phage-contig51	k141_4966443||full	lysogeny	9526	0.853	0.393	0.853	dsDNAphage	21	1	0	0	14.3	0	4.04
GP-phage-contig52	k141_4970227||full	lysis	6227	1	0.84	1	dsDNAphage	7	3	0	3	71.4	0	12.82
GP-phage-contig53	k141_5102789||full	lysis	10799	0.96	0.107	0.96	dsDNAphage	8	1	0	1	25	0	16.16
GP-phage-contig54	k141_518700||full	lysis	6206	1	0.587	1	dsDNAphage	8	2	0	1	25	0	8.22
GP-phage-contig55	k141_522189||full	lysis	17299	0.973	0.487	0.973	dsDNAphage	3	0	1	2	66.7	0	NA
GP-phage-contig56	k141_5400020||full	lysis	6209	0.987	0.86	0.987	dsDNAphage	8	1	0	1	50	0	2.46
GP-phage-contig57	k141_5471349||full	lysis	8709	0.967	0.767	0.967	dsDNAphage	17	2	0	0	88.2	0	12.8
GP-phage-contig58	k141_5520380||full	lysis	7125	0.993	0.86	0.993	dsDNAphage	6	1	0	1	50	0	4.13
GP-phage-contig59	k141_5594080||full	lysogeny	9927	0.913	0.867	0.913	dsDNAphage	13	1	0	0	61.5	0	7.03
GP-phage-contig60	k141_5651366||full	lysogeny	13759	0.707	0.033	0.707	dsDNAphage	23	1	1	0	25	8.3	31.99
GP-phage-contig61	k141_5733896||full	lysis	9843	0.987	0.567	0.987	dsDNAphage	14	4	0	2	35.7	0	14.1
GP-phage-contig62	k141_5766986||full	lysogeny	6766	0.967	0.06	0.967	dsDNAphage	10	1	1	1	70	10	NA
GP-phage-contig63	k141_5866425||full	lysogeny	7017	0.907	0.92	0.92	ssDNA	12	1	2	0	83.3	0	12.55
GP-phage-contig64	k141_5987753||full	lysis	5164	0.967	0.353	0.967	dsDNAphage	7	1	0	1	14.3	0	8.56
GP-phage-contig65	k141_6008015||full	lysis	8627	0.987	0.227	0.987	dsDNAphage	6	1	0	1	33.3	0	7.97
GP-phage-contig66	k141_6127814||full	lysis	5093	0.887	0.013	0.887	dsDNAphage	7	1	0	1	28.6	14.3	3.55
GP-phage-contig67	k141_624256||full	lysogeny	5766	0.6	0.407	0.6	dsDNAphage	6	1	0	0	50	0	1.47
GP-phage-contig68	k141_6253667||full	lysis	5094	0.973	0.687	0.973	dsDNAphage	6	1	0	1	50	0	2.06
GP-phage-contig69	k141_6257764||full	lysis	12573	0.993	0.073	0.993	dsDNAphage	18	6	1	5	44.4	5.6	16.58
GP-phage-contig70	k141_6336410||full	lysis	14361	0.973	0.473	0.973	dsDNAphage	9	1	0	2	44.4	0	8.33
GP-phage-contig71	k141_6361735||full	lysogeny	27744	1	0.013	1	dsDNAphage	31	13	0	6	45.2	3.2	33.85
GP-phage-contig72	k141_6385074||full	lysogeny	9846	0.993	0	0.993	dsDNAphage	11	5	0	3	72.7	9.1	16.49
GP-phage-contig73	k141_6396067||full	lysis	7256	1	0.78	1	dsDNAphage	9	7	0	3	100	0	6.4
GP-phage-contig74	k141_64816||full	lysis	6186	0.693	0.447	0.693	dsDNAphage	3	1	0	0	33.3	0	6.01
GP-phage-contig75	k141_6570255||full	lysis	5267	0.793	0.973	0.973	ssDNA	5	0	0	0	100	0	NA
GP-phage-contig76	k141_6644828||full	lysis	5403	0.967	0.527	0.967	dsDNAphage	6	2	0	2	33.3	0	7.04
GP-phage-contig77	k141_6706382||full	lysogeny	21662	1	0.407	1	dsDNAphage	44	3	0	2	75	0	18.37
GP-phage-contig78	k141_6762151||lt2gene	lysis	5022	nan	nan	nan	dsDNAphage	1	1	0	1	100	0	0.42
GP-phage-contig79	k141_6785596||full	lysogeny	44265	1	0.073	1	dsDNAphage	44	6	0	3	31.8	0	66.11
GP-phage-contig80	k141_684849||full	lysis	7705	0.92	0.407	0.92	dsDNAphage	3	1	0	1	33.3	0	8.26
GP-phage-contig81	k141_688759||full	lysis	10869	0.587	0.24	0.587	dsDNAphage	8	2	0	0	37.5	0	100
GP-phage-contig82	k141_6995910||full	lysis	25098	1	0.3	1	dsDNAphage	30	14	0	8	96.7	0	44
GP-phage-contig83	k141_772138||full	lysis	6214	0.993	0.687	0.993	dsDNAphage	10	4	0	2	70	0	9.42
GP-phage-contig84	k141_806408||full	lysis	15186	1	0.473	1	dsDNAphage	26	6	0	4	76.9	0	15.69
GP-phage-contig85	k141_814994||full	lysis	7307	1	0.86	1	dsDNAphage	12	5	0	3	58.3	0	11.14
GP-phage-contig86	k141_884187||full	lysis	5073	0.953	0.02	0.953	dsDNAphage	5	5	0	2	60	40	12.11
GP-phage-contig87	k141_953656||full	lysis	10807	1	0.327	1	dsDNAphage	13	1	0	1	38.5	0	5.75
GP-phage-contig88	k141_979223||full	lysogeny	10132	1	0.82	1	dsDNAphage	14	6	0	3	78.6	0	14.19
GP-phage-contig89	k141_256144||full	lysis	11501	0.693	0.26	0.693	dsDNAphage	11	0	0	0	18.2	0	NA

## Sheet: provirus
Supplementary table S2. The 35 provirouses contigs extracted by metagenome of G. platifrons.
contig_id	contig_length	provirus	proviral_length	gene_count	viral_genes	host_genes	dsDNAphage	ssDNA	max_score	max_score_group	hallmark	checkv_quality	miuvig_quality	completeness	completeness_method	contamination	kmer_freq	warnings	length	viral	cellular
k141_3286577||full	3545	Yes	1095	7	1	2	0.573	0.033	0.573	dsDNAphage	0	Low-quality	Genome-fragment	0.76	HMM-based (lower-bound)	69.11	1		3545	28.6	14.3
k141_4688795||full	12535	Yes	3195	22	3	7	0.973	0	0.973	dsDNAphage	3	Low-quality	Genome-fragment	6.04	HMM-based (lower-bound)	74.51	1.01		12535	27.3	13.6
k141_2401601||full	3032	Yes	2747	6	4	1	1	0.033	1	dsDNAphage	2	Low-quality	Genome-fragment	5.11	HMM-based (lower-bound)	9.4	1		3032	50	16.7
k141_5169442||full	4390	Yes	3363	5	1	1	0.98	0.34	0.98	dsDNAphage	1	Low-quality	Genome-fragment	1.93	HMM-based (lower-bound)	23.39	1.01		4390	80	0
k141_2329363||full	2475	Yes	1438	5	1	1	0.767	0.873	0.873	ssDNA	0	Low-quality	Genome-fragment	0.78	HMM-based (lower-bound)	41.9	1		2475	40	0
k141_5723597||full	3145	Yes	2609	5	2	1	0.693	0.92	0.92	ssDNA	2	Medium-quality	Genome-fragment	62.7	HMM-based (lower-bound)	17.04	1.09		3145	60	0
k141_1776885||full	3468	Yes	3284	6	2	1	0.7	0.747	0.747	ssDNA	0	Low-quality	Genome-fragment	4.79	HMM-based (lower-bound)	5.31	1		3468	50	0
k141_3917443||full	2182	Yes	1772	3	1	1	0.92	0.72	0.92	dsDNAphage	0	Not-determined	Genome-fragment	NA	NA	18.79	1		2182	100	0
k141_5061697||full	3340	Yes	1606	6	1	2	0.833	0.013	0.833	dsDNAphage	1	Low-quality	Genome-fragment	3.26	HMM-based (lower-bound)	51.92	1		3340	33.3	16.7
k141_819008||full	4167	Yes	2679	9	1	1	0.613	0.053	0.613	dsDNAphage	0	Low-quality	Genome-fragment	1.87	HMM-based (lower-bound)	35.71	1		4167	22.2	0
k141_2184920||full	4227	Yes	183	3	1	2	0.633	0.407	0.633	dsDNAphage	0	Low-quality	Genome-fragment	0.3	HMM-based (lower-bound)	95.67	1		4227	66.7	0
k141_4066692||full	5052	Yes	2722	9	1	2	0.827	0	0.827	dsDNAphage	2	Low-quality	Genome-fragment	5.48	HMM-based (lower-bound)	46.12	1.03		5052	22.2	11.1
k141_3883489||full	7853	Yes	6954	7	3	1	0.98	0.307	0.98	dsDNAphage	1	Low-quality	Genome-fragment	4.9	HMM-based (lower-bound)	11.45	1		7853	57.1	0
k141_379061||full	6193	Yes	3939	7	3	1	0.873	0.033	0.873	dsDNAphage	2	Low-quality	Genome-fragment	7.19	HMM-based (lower-bound)	36.4	1.01		6193	42.9	14.3
k141_748213||full	3504	Yes	1253	5	1	2	0.667	0.027	0.667	dsDNAphage	1	Low-quality	Genome-fragment	2.64	HMM-based (lower-bound)	64.24	1		3504	20	0
k141_527734||full	4307	Yes	2000	5	1	1	0.907	0	0.907	dsDNAphage	1	Low-quality	Genome-fragment	4.22	HMM-based (lower-bound)	53.56	1		4307	40	20
k141_2815984||full	3227	Yes	1918	6	2	1	0.86	0.06	0.86	dsDNAphage	1	Low-quality	Genome-fragment	3.21	HMM-based (lower-bound)	40.56	1		3227	33.3	16.7
k141_5729849||full	2184	Yes	1614	3	1	1	0.54	0.86	0.86	ssDNA	0	Low-quality	Genome-fragment	0.44	HMM-based (lower-bound)	26.1	1		2184	33.3	0
k141_4291742||full	12537	Yes	1855	6	1	1	0.933	0.087	0.933	dsDNAphage	1	Low-quality	Genome-fragment	1.08	HMM-based (lower-bound)	85.2	1		12537	33.3	0
k141_5325071||full	2471	Yes	2326	9	1	1	0.92	0.793	0.92	dsDNAphage	0	Low-quality	Genome-fragment	1.23	HMM-based (lower-bound)	5.87	1		2471	22.2	0
k141_7059107||full	3661	Yes	3127	6	1	1	0.52	0.507	0.52	dsDNAphage	0	Low-quality	Genome-fragment	2.8	HMM-based (lower-bound)	14.59	1		3661	16.7	0
k141_3187700||full	1219	Yes	603	2	1	1	0.727	0.12	0.727	dsDNAphage	1	Low-quality	Genome-fragment	0.05	HMM-based (lower-bound)	50.53	1		1219	50	0
k141_4590078||full	3492	Yes	1514	4	1	1	0.88	0.693	0.88	dsDNAphage	1	Low-quality	Genome-fragment	0.93	HMM-based (lower-bound)	56.64	1		3492	50	0
k141_3226296||full	82862	Yes	39641	83	23	26	0.867	0	0.867	dsDNAphage	9	Complete	High-quality	100	Provirus (medium-confidence)	52.16	1		82862	31.5	29.2
k141_6067245||full	3416	Yes	1865	7	1	1	0.687	0.113	0.687	dsDNAphage	0	Low-quality	Genome-fragment	1	HMM-based (lower-bound)	45.4	1		3416	57.1	0
k141_5885701||full	3612	Yes	2649	5	2	1	0.94	0.047	0.94	dsDNAphage	1	Low-quality	Genome-fragment	5.49	HMM-based (lower-bound)	26.66	1		3612	40	20
k141_684071||full	3871	Yes	3418	7	1	1	0.407	0.787	0.787	ssDNA	0	Low-quality	Genome-fragment	4.46	HMM-based (lower-bound)	11.7	1.1		3871	14.3	0
k141_1096421||full	2613	Yes	2277	4	2	1	0.933	0.1	0.933	dsDNAphage	1	Low-quality	Genome-fragment	2.42	HMM-based (lower-bound)	12.86	1.03		2613	50	0
k141_6408062||full	18580	Yes	7810	21	3	9	0.907	0	0.907	dsDNAphage	3	Low-quality	Genome-fragment	4.8	HMM-based (lower-bound)	57.97	1		18580	23.8	14.3
k141_3458233||full	12531	Yes	1861	6	1	1	0.927	0.087	0.927	dsDNAphage	1	Low-quality	Genome-fragment	1.08	HMM-based (lower-bound)	85.15	1		12531	33.3	0
k141_1586346||full	10150	Yes	6547	8	1	1	0.973	0.233	0.973	dsDNAphage	1	Low-quality	Genome-fragment	1.63	HMM-based (lower-bound)	35.5	1.01		10150	25	0
k141_4610432||full	6486	Yes	3761	5	1	2	0.847	0	0.847	dsDNAphage	1	Low-quality	Genome-fragment	7.54	HMM-based (lower-bound)	42.01	1		6486	20	0
k141_2689886||0_partial	67813	Yes	44694	87	16	22	0.953	0	0.953	dsDNAphage	2	Medium-quality	Genome-fragment	65.59	HMM-based (lower-bound)	34.09	1	low-confidence Provirus	67813	37.3	14.7
k141_2689886||1_partial	41578	Yes	15109	39	12	19	0.92	0	0.92	dsDNAphage	9	Low-quality	Genome-fragment	27.27	HMM-based (lower-bound)	63.66	1	low-confidence Provirus	41578	30.2	39.6
k141_56859||lt2gene	2249	Yes	1002	2	1	1	nan	nan	nan	dsDNAphage	1	Low-quality	Genome-fragment	1.12	HMM-based (lower-bound)	55.45	1		2249	100	0
