# Supplementary material for: Insights into phage-bacteria interaction in cold seep Gigantidas platifrons through metagenomics and transcriptome analyses
Source: Sci Rep. 2024 May 8;14:10540. doi: 10.1038/s41598-024-61272-3 (PMC11078923; doi:10.1038/s41598-024-61272-3)
Supplement: Supplementary file 3 — Supplementary Information 3. [file 41598_2024_61272_MOESM3_ESM.xlsx]

## Sheet: Supplement_table_3
Supplementary table S3. The viral cluster (VCs) with family-level taxonomy computed byvConTACT2.
	VC	Size	Internal Weight	External Weight	Quality	P-value	Min Dist	Max Dist	Total Dist	Below Thres	Taxon Prediction Score	Avg Dist	Members	order	family	genus
0	VC_0_0	2	143.905	598.217	0.193911	0.0954501	1.73205	1.73205	1	1	1	1.73205	Achromobacter~phage~83-24,Achromobacter~phage~JWX	['Caudovirales']	['Siphoviridae']	['Jwxvirus']
1	VC_100_0	2	44.6677	222.872	0.166957	0.119891	8.77496	8.77496	1	1	1	8.77496	Gordonia~phage~BritBrat,Gordonia~phage~Lucky10	['Caudovirales']	['Siphoviridae']	['Britbratvirus', 'Unassigned']
2	VC_100_1	1	0	120.608	0	1	0	0	1	1	1	0	Gordonia~phage~GAL1	['Caudovirales']	['Siphoviridae']	['Galunavirus']
3	VC_101_0	2	45.5306	31.8293	0.588556	0.5	6.245	6.245	1	1	1	6.245	Rhizobium~phage~RR1-A,Rhizobium~phage~vB_RleM_PPF1	['Caudovirales']	['Myoviridae']	['Unassigned']
4	VC_102_0	3	383.816	1253.6	0.234404	0.00326056	3.74166	4.58258	3	3	1	4.14911	Vibrio~phage~VHML,Vibrio~phage~VP585,Vibrio~phage~vB_VpaM_MAR	['Caudovirales']	['Myoviridae']	['Vhmlvirus']
5	VC_103_0	1	0	54.1857	0	1	0	0	1	1	1	0	Bacillus~phage~AR9	['Caudovirales']	['Myoviridae']	['Unassigned']
6	VC_103_1	1	0	54.1857	0	1	0	0	1	1	1	0	Yersinia~phage~phiR1-37	['Caudovirales']	['Myoviridae']	['Unassigned']
7	VC_105_0	12	19800	42502.5	0.317804	1.03889e-31	3.4641	6.55744	66	66	1	5.54762	Bacillus~phage~Belinda,Bacillus~phage~DIGNKC,Bacillus~phage~DirtyBetty,Bacillus~phage~Eyuki,Bacillus~phage~Hakuna,Bacillus~phage~Kida,Bacillus~phage~Megatron,Bacillus~phage~Nemo,Bacillus~phage~Nigalana,Bacillus~phage~NotTheCreek,Bacillus~phage~SageFayge,Bacillus~phage~Zuko	['Caudovirales']	['Herelleviridae', 'Myoviridae']	['Wphvirus']
8	VC_105_1	4	1800	23667.1	0.0706795	0.00210807	5.38516	8.88819	6	6	1	7.03398	Bacillus~phage~BPS10C,Bacillus~phage~BPS13,Bacillus~phage~SalinJah,Bacillus~phage~W.Ph.	['Caudovirales']	['Herelleviridae', 'Myoviridae']	['Wphvirus']
9	VC_106_0	2	300	854.22	0.259916	0.0928207	2.64575	2.64575	1	1	1	2.64575	Bacillus~phage~CampHawk,Bacillus~virus~SPO1	['Caudovirales']	['Myoviridae']	['Spo1virus']
10	VC_107_0	1	0	72.1817	0	1	0	0	1	1	1	0	Bacillus~virus~SPbeta	['Caudovirales']	['Siphoviridae']	['Spbetavirus']
11	VC_107_1	1	0	155.564	0	1	0	0	1	1	1	0	Staphylococcus~phage~SPbeta-like	['Caudovirales']	['Siphoviridae']	['Spbetavirus']
12	VC_107_2	1	0	152.246	0	1	0	0	1	1	1	0	Geobacillus~virus~E3	['Caudovirales']	['Siphoviridae']	['Unassigned']
13	VC_107_3	1	0	235.036	0	1	0	0	1	1	1	0	Brevibacillus~phage~Sundance	['Caudovirales']	['Siphoviridae']	['Unassigned']
14	VC_107_4	1	0	341.444	0	1	0	0	1	1	1	0	Bacillus~phage~vB_BanS-Tsamsa	['Caudovirales']	['Siphoviridae']	['Unassigned']
15	VC_109_0	3	76.9399	75.4136	0.505009	0.0136804	5.83095	7.28011	3	3	1	6.70369	Clostridium~phage~phi8074-B1,Clostridium~phage~phiCTP1,Streptococcus~phage~Dp-1	['Caudovirales']	['Siphoviridae']	['Unassigned']
16	VC_10_0	4	837.474	3642.14	0.186952	3.45504e-05	2.82843	6.08276	6	6	1	4.87856	Dinoroseobacter~phage~DFL12phi1,Silicibacter~phage~DSS3phi2,Sulfitobacter~phage~EE36phi1,Sulfitobacter~phage~phiCB2047-B	['Caudovirales']	['Podoviridae']	['Dfl12virus', 'Baltimorevirus']
17	VC_110_0	2	116.872	175.035	0.400375	0.108472	5.2915	5.2915	1	1	1	5.2915	Bacillus~virus~250,Bacillus~virus~IEBH	['Caudovirales']	['Siphoviridae']	['Cecivirus']
18	VC_111_0	3	92.9325	299.554	0.236779	0.00363357	5.19615	7.34847	3	3	1	6.60824	Lactobacillus~phage~JCL1032,Lactobacillus~phage~LL-H,Lactobacillus~phage~phiJB	['Caudovirales']	['Siphoviridae']	['Unassigned']
19	VC_113_0	6	996.487	340.59	0.745273	2.14373e-09	5.38516	9.79796	15	11	0.733333	8.0878	Listeria~phage~A006,Listeria~phage~A118,Listeria~phage~A500,Listeria~phage~LP-030-3,Listeria~phage~vB_LmoS_188,Listeria~phage~vB_LmoS_293	['Caudovirales']	['Siphoviridae']	['Unassigned']
20	VC_114_0	9	4698.09	1913.14	0.710622	6.80215e-21	0	7	36	36	1	5.57904	Paenibacillus~phage~Diva,Paenibacillus~phage~Fern,Paenibacillus~phage~HB10c2,Paenibacillus~phage~Rani,Paenibacillus~phage~Shelly,Paenibacillus~phage~Sitara,Paenibacillus~phage~Willow,Paenibacillus~phage~Xenia,Paenibacillus~phage~phiIBB_Pl23	['Caudovirales']	['Siphoviridae']	['Sitaravirus']
21	VC_116_0	8	2717.34	3535.28	0.434592	1.12342e-17	2.64575	6.78233	28	28	1	5.35578	Streptococcus~phage~20617,Streptococcus~phage~TP-778L,Streptococcus~phage~TP-J34,Streptococcus~virus~2972,Streptococcus~virus~858,Streptococcus~virus~ALQ132,Streptococcus~virus~O1205,Streptococcus~virus~Sfi11	['Caudovirales']	['Siphoviridae']	['Brussowvirus', 'Sfi11virus']
22	VC_117_0	5	752.658	1690.49	0.308069	1.179e-07	3.74166	7.61577	10	10	1	6.24231	Streptococcus~phage~A25,Streptococcus~phage~MM1,Streptococcus~phage~phiARI0468-4,Streptococcus~phage~phiBHN167,Streptococcus~phage~phiNJ2	['Caudovirales']	['Siphoviridae']	['Unassigned']
23	VC_118_0	11	16500	14516.8	0.53197	4.0602e-34	1	6.16441	55	55	1	4.79097	Listeria~phage~LMSP-25,Listeria~phage~LMTA-148,Listeria~phage~LMTA-34,Listeria~phage~LP-048,Listeria~phage~LP-064,Listeria~phage~LP-083-2,Listeria~phage~LP-125,Listeria~phage~List-36,Listeria~phage~vB_LmoM_AG20,Listeria~virus~A511,Listeria~virus~P100	['Caudovirales']	['Herelleviridae', 'Myoviridae']	['Pecentumvirus', 'P100virus']
24	VC_119_0	4	827.886	1613.86	0.339055	4.01552e-05	4.79583	8.42615	6	6	1	7.12211	Clostridium~phage~CDMH1,Clostridium~phage~phiMMP01,Clostridium~phage~phiMMP03,Clostridium~virus~phiC2	['Caudovirales']	['Myoviridae']	['Lubbockvirus', 'Cd119virus']
25	VC_119_1	2	127.978	979.211	0.115588	0.10019	6.40312	6.40312	1	1	1	6.40312	Clostridium~phage~phiCDHM19,Clostridium~virus~phiCD119	['Caudovirales']	['Myoviridae']	['Lubbockvirus', 'Cd119virus']
26	VC_119_2	3	401.427	1220.36	0.247522	0.00416674	5.65685	7	3	3	1	6.45502	Clostridium~phage~phiCD505,Clostridium~phage~phiMMP02,Clostridium~virus~phiCD27	['Caudovirales']	['Myoviridae']	['Lubbockvirus', 'Cd119virus']
27	VC_11_0	4	763.051	3367.31	0.184742	3.4554e-05	2.44949	8.42615	6	6	1	6.12068	Enterobacter~phage~EcP1,Escherichia~phage~Pollock,Salmonella~phage~FSL~SP-058,Salmonella~phage~FSL~SP-076	['Caudovirales']	['Podoviridae']	['Unassigned', 'Sp58virus']
28	VC_120_0	4	262.341	0	1	1	2	4.79583	6	6	1	3.80572	Bacillus~phage~Bam35c,Bacillus~phage~GIL16c,Bacillus~phage~Wip1,Bacillus~virus~AP50	['Unassigned']	['Tectiviridae']	['Betatectivirus']
29	VC_121_0	13	23400	26764.3	0.466467	2.68358e-44	2	8.83176	78	78	1	7.0047	Staphylococcus~phage~812,Staphylococcus~phage~GH15,Staphylococcus~phage~JD007,Staphylococcus~phage~MCE-2014,Staphylococcus~phage~P108,Staphylococcus~phage~S25-3,Staphylococcus~phage~S25-4,Staphylococcus~phage~Sb1,Staphylococcus~phage~Team1,Staphylococcus~phage~phiIPLA-RODI,Staphylococcus~phage~phiSA12,Staphylococcus~virus~G1,Staphylococcus~virus~K	['Caudovirales']	['Herelleviridae', 'Myoviridae']	['Kayvirus']
30	VC_121_1	2	300	9137.09	0.0317894	0.0900871	5.19615	5.19615	1	1	1	5.19615	Staphylococcus~phage~phiIBB-SEP1,Staphylococcus~phage~phiIPLA-C1C	['Caudovirales']	['Myoviridae']	['Sep1virus']
31	VC_121_2	4	1800	15383.2	0.104753	3.37977e-05	3.87298	6.16441	6	6	1	5.22125	Staphylococcus~phage~Stau2,Staphylococcus~phage~vB_SauM_Remus,Staphylococcus~phage~vB_SauM_Romulus,Staphylococcus~virus~SA11	['Caudovirales']	['Myoviridae']	['Silviavirus']
32	VC_121_3	1	0	4633.44	0	1	0	0	1	1	1	0	Staphylococcus~virus~Twort	['Caudovirales']	['Myoviridae']	['Twortvirus']
33	VC_122_0	3	432.479	633.365	0.405762	0.00409023	2.23607	3.31662	3	3	1	2.79371	Bacillus~phage~Fah,Bacillus~phage~Gamma,Bacillus~virus~Wbeta	['Caudovirales']	['Siphoviridae']	['Wbetavirus']
34	VC_125_0	2	47.5313	80.6611	0.370781	0.117647	6.16441	6.16441	1	1	1	6.16441	Lactobacillus~phage~PLE2,Lactobacillus~phage~iA2	['Caudovirales']	['Siphoviridae']	['Unassigned']
35	VC_126_0	2	33.5288	66.2971	0.335873	0.125555	7.4162	7.4162	1	1	1	7.4162	Deep-sea~thermophilic~phage~D6E,Geobacillus~virus~E2	['Unassigned', 'Caudovirales']	['Unassigned', 'Siphoviridae']	['Unassigned']
36	VC_127_0	2	135.129	44.469	0.752398	0.285714	2.23607	2.23607	1	1	1	2.23607	Bacillus~phage~TP21-L,Bacillus~virus~BMBtp2	['Caudovirales']	['Siphoviridae']	['Tp21virus']
37	VC_128_0	3	72.6729	156.569	0.317014	0.00673698	6.16441	7.2111	3	3	1	6.56669	Clostridium~phage~PhiS63,Clostridium~phage~phi3626,Clostridium~phage~phiSM101	['Caudovirales']	['Siphoviridae']	['Unassigned']
38	VC_129_0	3	373.908	428.951	0.465721	0.00424024	0	7.2111	3	3	1	4.8074	Clostridium~phage~phiCT19406B,Clostridium~phage~phiCT453B,Clostridium~phage~phiCTC2B	['Caudovirales']	['Siphoviridae']	['Unassigned']
39	VC_12_0	3	632.478	1701.04	0.27104	0.00327485	1	7.34847	3	3	1	5.20953	Pseudoalteromonas~phage~pYD6-A,Vibrio~phage~VBP32,Vibrio~phage~VBP47	['Caudovirales']	['Podoviridae']	['Unassigned']
40	VC_131_0	4	1622.46	2.92586	0.9982	0.0714286	3.4641	4.69042	6	6	1	4.24459	Bacillus~phage~Slash,Bacillus~phage~Stahl,Bacillus~phage~Staley,Bacillus~phage~Stills	['Caudovirales']	['Siphoviridae']	['Slashvirus']
41	VC_132_0	2	118.347	130.104	0.476341	0.11663	4.24264	4.24264	1	1	1	4.24264	Bacillus~virus~1,Geobacillus~phage~GBSV1	['Caudovirales']	['Myoviridae']	['Svunavirus']
42	VC_133_0	2	14.5546	18.7156	0.437466	0.222222	7.93725	7.93725	1	1	1	7.93725	Bacillus~phage~Mgbh1,Paenibacillus~phage~Tripp	['Caudovirales']	['Siphoviridae']	['Magadivirus', 'Trippvirus']
43	VC_134_0	6	2470.15	393.475	0.862595	1.34255e-08	4	7.87401	15	15	1	6.01967	Enterococcus~phage~BC611,Enterococcus~phage~IMEEF1,Enterococcus~phage~SAP6,Enterococcus~phage~VD13,Enterococcus~phage~vB_EfaS_IME198,Streptococcus~phage~SPQS1	['Caudovirales']	['Siphoviridae']	['Sap6virus', 'Saphexavirus']
44	VC_135_0	2	216.616	273.83	0.441672	0.117916	0	0	1	1	1	0	Clostridium~phage~phiCT19406A,Clostridium~phage~phiCTC2A	['Caudovirales']	['Myoviridae']	['Unassigned']
45	VC_136_0	2	113.237	140.162	0.446873	0.109191	2.82843	2.82843	1	1	1	2.82843	Bacteroides~phage~B124-14,Bacteroides~phage~B40-8	['Caudovirales']	['Siphoviridae']	['Unassigned']
46	VC_137_0	3	108.964	120.168	0.47555	0.00962743	4.12311	5.65685	3	3	1	4.99204	Lactococcus~phage~1358,Listeria~phage~P35,Listeria~phage~P40	['Caudovirales']	['Siphoviridae']	['Unassigned']
47	VC_138_0	4	44.6968	135.79	0.247646	0.0088905	6.9282	8.77496	6	6	1	7.96782	Bacillus~phage~PM1,Bacillus~phage~SPP1,Geobacillus~phage~GBK2,Geobacillus~phage~TP-84	['Caudovirales']	['Siphoviridae']	['Unassigned', 'Tp84virus']
48	VC_139_0	14	5473.63	11420	0.324006	3.28318e-42	3.74166	10.0995	91	73	0.802198	7.69554	Staphylococcus~phage~23MRA,Staphylococcus~phage~JS01,Staphylococcus~phage~PVL,Staphylococcus~phage~StauST398-4,Staphylococcus~phage~phi5967PVL,Staphylococcus~phage~phiBU01,Staphylococcus~phage~phiN315,Staphylococcus~phage~phiNM3,Staphylococcus~phage~phiPVL-CN125,Staphylococcus~phage~tp310-1,Staphylococcus~phage~tp310-3,Staphylococcus~prophage~phiPV83,Staphylococcus~virus~108PVL,Staphylococcus~vir…	['Caudovirales']	['Siphoviridae']	['Biseptimavirus', 'Unassigned']
49	VC_13_0	9	9401.09	5861.91	0.61594	1.34279e-22	1.41421	3.60555	36	36	1	2.61662	Pseudomonas~phage~DL64,Pseudomonas~phage~LIT1,Pseudomonas~phage~PA26,Pseudomonas~phage~PEV2,Pseudomonas~phage~Pa2,Pseudomonas~phage~YH30,Pseudomonas~phage~YH6,Pseudomonas~phage~vB_PaeP_C2-10_Ab09,Pseudomonas~phage~vB_PaeP_MAG4	['Caudovirales']	['Podoviridae']	['Litunavirus', 'Lit1virus']
50	VC_140_0	2	93.4715	2394.75	0.0375656	0.125972	4.58258	4.58258	1	1	1	4.58258	Staphylococcus~phage~SMSAP5,Staphylococcus~phage~phi7401PVL	['Caudovirales']	['Siphoviridae']	['Triavirus']
51	VC_141_0	2	139.047	417.983	0.249622	0.0949898	2.82843	2.82843	1	1	1	2.82843	Streptococcus~phage~315.6,Streptococcus~phage~P9	['Caudovirales']	['Siphoviridae']	['Unassigned']
52	VC_142_0	37	50502.2	30140.9	0.626243	4.25223e-270	3.31662	10.1489	666	511	0.767267	8.0971	Staphylococcus~phage~3MRA,Staphylococcus~phage~B166,Staphylococcus~phage~B236,Staphylococcus~phage~DW2,Staphylococcus~phage~ROSA,Staphylococcus~phage~SA12,Staphylococcus~phage~SA13,Staphylococcus~phage~SA97,Staphylococcus~phage~StauST398-1,Staphylococcus~phage~StauST398-3,Staphylococcus~phage~StauST398-5,Staphylococcus~phage~phiJB,Staphylococcus~virus~11,Staphylococcus~virus~187,Staphylococcus~vi…	['Caudovirales']	['Siphoviridae']	['Phietavirus']
53	VC_143_0	6	2138.83	31.204	0.98562	6.32544e-05	1.41421	4.12311	15	15	1	2.69672	Bacillus~phage~Page,Bacillus~phage~Palmer,Bacillus~phage~Pascal,Bacillus~phage~Pavlov,Bacillus~phage~Pony,Bacillus~phage~Pookie	['Caudovirales']	['Podoviridae']	['Pagevirus']
54	VC_144_0	4	230.828	2586.81	0.0819226	0.000100272	6.9282	8.94427	6	6	1	8.00694	Staphylococcus~phage~IME-SA4,Staphylococcus~phage~StB20,Staphylococcus~phage~StB20-like,Staphylococcus~phage~phiRS7	['Caudovirales']	['Siphoviridae']	['Biseptimavirus', 'Unassigned']
55	VC_145_0	1	0	2.75926	0	1	0	0	1	1	1	0	Bacillus~phage~SP-15	['Caudovirales']	['Myoviridae']	['Thornevirus']
56	VC_145_1	1	0	5.52709	0	1	0	0	1	1	1	0	Bacillus~virus~G	['Caudovirales']	['Myoviridae']	['Unassigned']
57	VC_146_0	3	430.805	338.234	0.560187	0.00562454	1	2	3	3	1	1.57735	Oenococcus~phage~phi9805,Oenococcus~phage~phiS11,Oenococcus~phage~phiS13	['Unassigned']	['Unassigned']	['Unassigned']
58	VC_148_0	3	892.347	379.904	0.701392	0.00679986	4.47214	7.61577	3	3	1	6.47879	Lactococcus~phage~949,Lactococcus~phage~WRP3,Lactococcus~phage~phiL47	['Caudovirales']	['Siphoviridae']	['Unassigned']
59	VC_149_0	4	500.159	475.937	0.512408	4.3313e-05	3.74166	8.18535	6	6	1	6.84011	Listeria~phage~B025,Listeria~phage~LP-030-2,Listeria~phage~LP-101,Listeria~phage~PSA	['Caudovirales']	['Siphoviridae']	['Psavirus']
60	VC_14_0	11	7940.92	2104.03	0.790539	3.54111e-21	1.73205	6.48074	55	55	1	4.44488	Enterobacter~phage~Enc34,Proteus~phage~pPM_01,Providencia~phage~Redjac,Salmonella~phage~118970_sal1,Salmonella~phage~37,Salmonella~phage~BP12C,Salmonella~virus~Chi,Salmonella~virus~FSLSP030,Salmonella~virus~FSLSP088,Salmonella~virus~SPN19,Salmonella~virus~iEPS5	['Caudovirales']	['Siphoviridae']	['Chivirus']
61	VC_150_0	2	96.9009	388.599	0.19959	0.0927913	5.2915	5.2915	1	1	1	5.2915	Streptococcus~phage~315.1,Streptococcus~phage~phi3396	['Caudovirales']	['Siphoviridae']	['Unassigned']
62	VC_152_0	4	215.417	409.291	0.344828	0.000269714	5.83095	7.93725	6	6	1	6.89689	Streptococcus~phage~PH10,Streptococcus~phage~SpSL1,Streptococcus~phage~phiARI0131-2,Streptococcus~phage~phiARI0923	['Caudovirales']	['Siphoviridae']	['Unassigned']
63	VC_153_0	8	5610.45	0	1	1	0	4.89898	28	28	1	3.77229	Bacillus~virus~Andromeda,Bacillus~virus~Blastoid,Bacillus~virus~Curly,Bacillus~virus~Eoghan,Bacillus~virus~Finn,Bacillus~virus~Glittering,Bacillus~virus~Riggi,Bacillus~virus~Taylor	['Caudovirales']	['Siphoviridae']	['Andromedavirus']
64	VC_154_0	2	262.113	366.049	0.417269	0.0936482	6.48074	6.48074	1	1	1	6.48074	Staphylococcus~phage~6ec,Staphylococcus~phage~vB_SepS_SEP9	['Caudovirales']	['Siphoviridae']	['Sextaecvirus']
65	VC_155_0	5	902.06	381.555	0.70275	8.64817e-07	4.79583	5.83095	10	10	1	5.22495	Enterobacter~phage~Tyrion,Escherichia~phage~TL-2011b,Escherichia~phage~phiV10,Salmonella~phage~SPN1S,Salmonella~phage~epsilon15	['Caudovirales']	['Podoviridae']	['Uetakevirus', 'Epsilon15virus']
66	VC_156_0	2	93.5905	573.931	0.140206	0.0971525	2.64575	2.64575	1	1	1	2.64575	Bacteriophage~APSE-2,Hamiltonella~virus~APSE1	['Caudovirales']	['Podoviridae']	['Unassigned']
67	VC_157_0	17	9342.42	7529.07	0.55374	1.52335e-71	3.31662	9.53939	136	120	0.882353	7.84365	Enterobacteria~phage~IME10,Enterobacteria~phage~ST104,Enterobacteria~phage~Sf101,Enterobacteria~phage~UAB_Phi20,Salmonella~phage~103203_sal5,Salmonella~phage~118970_sal4,Salmonella~phage~SE1~(in:P22virus),Salmonella~phage~SEN22,Salmonella~phage~SPN9CC,Salmonella~phage~ST160,Salmonella~phage~epsilon34,Salmonella~phage~g341c,Salmonella~phage~vB_SemP_Emek,Salmonella~virus~HK620,Salmonella~virus~P22,…	['Caudovirales']	['Podoviridae']	['Lederbergvirus', 'P22virus']
68	VC_159_0	6	1073.83	657.751	0.620145	3.97699e-09	4	7.68115	15	15	1	6.39657	Enterobacteria~phage~SfV,Enterobacteria~phage~phiP27,Salmonella~phage~118970_sal3,Salmonella~phage~ST64B,Shigella~phage~SfII,Shigella~phage~SfIV	['Caudovirales']	['Myoviridae']	['Unassigned']
69	VC_15_0	25	87104.5	9126.7	0.905159	5.03574e-55	2.82843	9.11043	300	298	0.993333	5.67637	Citrobacter~phage~Michonne,Citrobacter~phage~Moogle,Citrobacter~phage~Mordin,Enterobacteriaphage~UAB_Phi87,Escherichia~coli~O157~typing~phage~1,Escherichia~phage~EC6,Escherichia~phage~HY02,Escherichia~phage~JH2,Escherichia~phage~SUSP1,Escherichia~phage~SUSP2,Escherichia~phage~vB_EcoM-VpaE1,Escherichia~phage~vB_EcoM_AYO145A,Escherichia~phage~vB_EcoM_Alf5,Escherichia~phage~wV8,Salmonella~phage~BPS1…	['Caudovirales']	['Myoviridae']	['Mooglevirus', 'Felixo1virus', 'Suspvirus', 'Felixounavirus', 'Unassigned']
70	VC_160_0	2	29.3305	511.085	0.0542739	0.383988	8.42615	8.42615	1	1	1	8.42615	Bacteriophage~Lily,Vibrio~phage~X29	['Caudovirales']	['Siphoviridae', 'Myoviridae']	['Lilyvirus', 'Unassigned']
71	VC_161_0	6	2938.49	121.364	0.960337	7.6307e-08	0	0	15	15	1	0	Flavobacterium~phage~Fpv10,Flavobacterium~phage~Fpv11,Flavobacterium~phage~Fpv5,Flavobacterium~phage~Fpv6,Flavobacterium~phage~Fpv7,Flavobacterium~phage~Fpv8	['Unassigned']	['Unassigned']	['Unassigned']
72	VC_162_0	2	110.978	30.8882	0.782273	0.25	1.41421	1.41421	1	1	1	1.41421	Liberibacter~phage~SC1,Liberibacter~phage~SC2	['Caudovirales']	['Podoviridae']	['Unassigned']
73	VC_163_0	5	1947.76	560.63	0.776499	7.33927e-07	0	8.60233	10	10	1	6.09207	Brevibacillus~phage~Abouo,Brevibacillus~phage~Davies,Brevibacillus~phage~Jimmer1,Brevibacillus~phage~Jimmer2,Brevibacillus~phage~Osiris	['Caudovirales']	['Myoviridae']	['Abouovirus', 'Jimmervirus']
74	VC_164_0	4	478.699	158.883	0.750804	8.85441e-05	3.74166	6.63325	6	6	1	5.50625	Lactobacillus~phage~KC5a,Lactobacillus~phage~phi~jlb1,Lactobacillus~phage~phiAQ113,Lactobacillus~prophage~Lj771	['Caudovirales']	['Myoviridae']	['Unassigned']
75	VC_165_0	3	258.705	279.26	0.480895	0.00543187	3.60555	7.4162	3	3	1	6.03094	Enterococcus~phage~phiFL1A,Enterococcus~phage~phiFL2A,Enterococcus~phage~phiFL3A	['Caudovirales']	['Siphoviridae']	['Phifelvirus']
76	VC_166_0	11	4134.01	857.231	0.828253	6.86253e-27	3	7.81025	55	55	1	6.18502	Streptococcus~phage~DCC1738,Streptococcus~phage~IC1,Streptococcus~phage~K13,Streptococcus~phage~phiARI0004,Streptococcus~phage~phiARI0031,Streptococcus~phage~phiARI0131-1,Streptococcus~phage~phiARI0460-1,Streptococcus~phage~phiARI0462,Streptococcus~phage~phiARI0468-1,Streptococcus~phage~phiARI0468-2,Streptococcus~phage~phiARI0746	['Caudovirales']	['Siphoviridae']	['Unassigned']
77	VC_169_0	2	11.1242	6.58225	0.628257	0.666667	7.68115	7.68115	1	1	1	7.68115	Brucella~phage~BiPBO1,Rhizobium~phage~16-3	['Caudovirales']	['Siphoviridae']	['Unassigned']
78	VC_16_0	3	261.012	0	1	1	2	4.89898	3	3	1	3.86313	Acidianus~bottle-shaped~virus,Acidianus~bottle-shaped~virus~2,Acidianus~bottle-shaped~virus~3	['Unassigned']	['Ampullaviridae']	['Ampullavirus']
79	VC_170_0	2	191.058	35.9797	0.841525	0.133333	1	1	1	1	1	1	Brucella~phage~Pr,Brucella~phage~Tb	['Caudovirales']	['Podoviridae']	['Prtbvirus']
80	VC_173_0	3	507.436	14.9644	0.971355	0.0238095	2.64575	4.79583	3	3	1	3.89474	Sulfitobacter~phage~NYA-2014a,Sulfitobacter~phage~pCB2047-A,Sulfitobacter~phage~pCB2047-C	['Unassigned']	['Unassigned']	['Unassigned']
81	VC_174_0	5	686.44	786.8	0.465939	1.63852e-07	5	8.3666	10	10	1	6.98441	Burkholderia~phage~Bcep176,Burkholderia~phage~KS9,Burkholderia~virus~phi1026b,Burkholderia~virus~phi6442,Burkholderia~virus~phiE125	['Caudovirales']	['Siphoviridae']	['Stanholtvirus', 'E125virus']
82	VC_175_0	13	7111.33	9721.49	0.422468	3.08172e-47	4.47214	8.30662	78	78	1	6.76621	Enterobacteria~phage~HK106,Enterobacteria~phage~HK140,Enterobacteria~phage~mEp235,Escherichia~phage~HK446,Escherichia~phage~HK542,Escherichia~phage~HK544,Escherichia~phage~HK633,Escherichia~phage~HK75,Escherichia~phage~mEp234,Escherichia~phage~mEpX1,Escherichia~phage~mEpX2,Escherichia~virus~HK022,Escherichia~virus~HK97	['Caudovirales']	['Siphoviridae']	['Hk97virus', 'Hendrixvirus']
83	VC_177_0	2	56.5237	215.785	0.207573	0.11693	6.9282	6.9282	1	1	1	6.9282	Klebsiella~phage~phiKO2,Yersinia~phage~PY54	['Caudovirales']	['Siphoviridae']	['Unassigned']
84	VC_178_0	18	40501.9	5638.74	0.877792	1.05867e-38	1	4.3589	153	153	1	2.89006	Pseudomonas~phage~14-1,Pseudomonas~phage~DL60,Pseudomonas~phage~DL68,Pseudomonas~phage~F8,Pseudomonas~phage~JG024,Pseudomonas~phage~KPP12,Pseudomonas~phage~LBL3,Pseudomonas~phage~LMA2,Pseudomonas~phage~NH-4,Pseudomonas~phage~PA5,Pseudomonas~phage~PB1,Pseudomonas~phage~SN,Pseudomonas~phage~phiKTN6,Pseudomonas~phage~vB_PaeM_CEB_DP1,Pseudomonas~phage~vB_PaeM_E215,Pseudomonas~phage~vB_PaeM_E217,Pseud…	['Caudovirales']	['Myoviridae']	['Pbunavirus']
85	VC_179_0	2	29.1964	806.175	0.0349502	0.0965304	6.7082	6.7082	1	1	1	6.7082	Burkholderia~phage~BcepB1A,Shewanella~sp.~phage~1/41	['Caudovirales']	['Myoviridae']	['Unassigned']
86	VC_17_0	12	6470.8	1373.14	0.824942	8.9145e-18	1	7	66	66	1	4.89028	Stygiolobus~rod-shaped~virus,Sulfolobus~islandicus~rod-shaped~virus~1,Sulfolobus~islandicus~rod-shaped~virus~10,Sulfolobus~islandicus~rod-shaped~virus~11,Sulfolobus~islandicus~rod-shaped~virus~2,Sulfolobus~islandicus~rod-shaped~virus~4,Sulfolobus~islandicus~rod-shaped~virus~5,Sulfolobus~islandicus~rod-shaped~virus~6,Sulfolobus~islandicus~rod-shaped~virus~7,Sulfolobus~islandicus~rod-shaped~virus~8…	['Ligamenvirales']	['Rudiviridae']	['Rudivirus']
87	VC_181_0	3	475.447	212.253	0.691359	0.00610227	1.41421	2	3	3	1	1.60948	Escherichia~phage~D108,Escherichia~virus~Mu,Shigella~phage~SfMu	['Caudovirales']	['Myoviridae']	['Muvirus']
88	VC_182_0	5	1176.16	2667.86	0.305972	1.55579e-07	3.4641	5.91608	10	10	1	4.51362	Pseudomonas~phage~B3,Pseudomonas~phage~JBD18,Pseudomonas~phage~JBD25,Pseudomonas~phage~JBD67,Pseudomonas~phage~vB_PaeS_PM105	['Caudovirales']	['Siphoviridae']	['Beetrevirus', 'Unassigned']
89	VC_183_0	19	24029.9	4304.55	0.84808	1.26982e-69	1.73205	4.79583	171	171	1	3.49212	Pseudomonas~phage~H70,Pseudomonas~phage~JBD24,Pseudomonas~phage~JBD30,Pseudomonas~phage~JBD5,Pseudomonas~phage~JBD69,Pseudomonas~phage~JBD88a,Pseudomonas~phage~JBD93,Pseudomonas~phage~JD024,Pseudomonas~phage~MP42,Pseudomonas~phage~MP48,Pseudomonas~phage~vB_PaeS_PAO1_Ab30,Pseudomonas~virus~D3112,Pseudomonas~virus~DMS3,Pseudomonas~virus~FHA0480,Pseudomonas~virus~LPB1,Pseudomonas~virus~MP22,Pseudomo…	['Caudovirales']	['Siphoviridae']	['Casadabanvirus', 'D3112virus']
90	VC_184_0	2	183.145	184.71	0.497874	0.108842	0	0	1	1	1	0	Rhodobacter~phage~RC1,Rhodovulum~phage~RS1	['Caudovirales']	['Siphoviridae']	['Unassigned']
91	VC_185_0	2	77.8174	266.829	0.225789	0.103273	4.12311	4.12311	1	1	1	4.12311	Halomonas~virus~HAP1,Vibrio~virus~VP882	['Caudovirales']	['Myoviridae']	['Hapunavirus']
92	VC_186_0	4	885.132	269.298	0.766727	0.000103589	4.47214	6.08276	6	6	1	5.41784	Burkholderia~virus~Bcep22,Burkholderia~virus~Bcepil02,Burkholderia~virus~Bcepmigl,Burkholderia~virus~DC1	['Caudovirales']	['Podoviridae']	['Bcep22virus']
93	VC_187_0	2	79.7747	33.0481	0.70708	0.25	3.16228	3.16228	1	1	1	3.16228	Synechococcus~phage~S-CBS1,Synechococcus~phage~S-CBS3	['Caudovirales']	['Siphoviridae']	['Unassigned']
94	VC_189_0	3	381.596	3592.65	0.0960172	0.00306773	5.83095	7.07107	3	3	1	6.35548	Enterobacteria~phage~BP-4795,Enterobacteria~phage~YYZ-2008,Stx2-converting~phage~1717	['Caudovirales']	['Siphoviridae']	['Unassigned']
95	VC_18_0	6	1789.72	84.3029	0.955015	4.07902e-06	1	6.9282	15	15	1	5.06489	Acidianus~filamentous~virus~3,Acidianus~filamentous~virus~6,Acidianus~filamentous~virus~7,Acidianus~filamentous~virus~8,Acidianus~filamentous~virus~9,Sulfolobus~islandicus~filamentous~virus	['Ligamenvirales']	['Lipothrixviridae']	['Betalipothrixvirus']
96	VC_190_0	6	4500	695.704	0.8661	9.54804e-08	2.44949	5.74456	15	15	1	4.28015	Campylobacter~phage~CP30A,Campylobacter~phage~PC14,Campylobacter~phage~vB_CjeM_Los1,Campylobacter~virus~CP81,Campylobacter~virus~CPX,Campylobacter~virus~NCTC12673	['Caudovirales']	['Myoviridae']	['Cp8virus', 'Fletchervirus']
97	VC_191_0	4	1800	695.704	0.721239	0.000197949	4.89898	5.83095	6	6	1	5.36175	Campylobacter~virus~CP21,Campylobacter~virus~CP220,Campylobacter~virus~CPt10,Campylobacter~virus~IBB35	['Caudovirales']	['Myoviridae']	['Cp220virus']
98	VC_192_0	4	366.384	185.727	0.663606	8.85441e-05	4.24264	7.81025	6	6	1	6.51932	Citrobacter~phage~CVT22,Pseudomonas~phage~O4,Pseudomonas~phage~PA11,Salinivibrio~phage~CW02	['Caudovirales', 'Unassigned']	['Podoviridae', 'Unassigned', 'Myoviridae']	['Unassigned']
99	VC_193_0	2	55.7739	67.5547	0.452239	0.125	3.87298	3.87298	1	1	1	3.87298	Celeribacter~phage~P12053L,Roseobacter~virus~SIO1	['Caudovirales']	['Podoviridae']	['Unassigned']
100	VC_194_0	2	4.49784	1.7987	0.714335	1	7.14143	7.14143	1	1	1	7.14143	Puniceispirillum~phage~HMO-2011,Vibrio~phage~CHOED	['Caudovirales']	['Podoviridae']	['Unassigned']
101	VC_195_0	2	144.379	74.6194	0.659269	0.125555	2.82843	2.82843	1	1	1	2.82843	Vibrio~phage~ICP2,Vibrio~phage~ICP2_2013_A_Haiti	['Caudovirales']	['Podoviridae']	['Unassigned']
102	VC_196_0	4	1102.08	100.036	0.916783	2.6805e-05	6.78233	7.14143	6	6	1	6.9388	Cellulophaga~phage~phi13:2,Cellulophaga~phage~phi18:3,Cellulophaga~phage~phi19:3,Cellulophaga~phage~phi46:3	['Caudovirales']	['Podoviridae']	['Unassigned']
103	VC_197_0	2	84.4032	85.3552	0.497196	0.166667	7.68115	7.68115	1	1	1	7.68115	Cellulophaga~phage~phi10:1,Cellulophaga~phage~phi19:1	['Caudovirales']	['Siphoviridae']	['Unassigned']
104	VC_198_0	2	300	22.1934	0.931118	0.222222	3	3	1	1	1	3	Cellulophaga~phage~phi17:2,Cellulophaga~phage~phi4:1	['Caudovirales']	['Podoviridae']	['Cba41virus']
105	VC_199_0	3	476.264	0	1	1	2.23607	3.60555	3	3	1	3.0013	Cellulophaga~phage~phi12:1,Cellulophaga~phage~phi17:1,Cellulophaga~phage~phi18:1	['Caudovirales']	['Siphoviridae']	['Cba181virus']
106	VC_19_0	4	615.324	236.456	0.722397	2.6805e-05	4.47214	6	6	6	1	5.06509	Sulfolobus~monocaudavirus~SMV1,Sulfolobus~monocaudavirus~SMV2,Sulfolobus~monocaudavirus~SMV3,Sulfolobus~monocaudavirus~SMV4	['Unassigned']	['Bicaudaviridae']	['Unassigned']
107	VC_1_0	12	4903.46	2093.92	0.700756	6.7203e-37	1.73205	8.18535	66	66	1	5.98924	Achromobacter~phage~phiAxp-1,Acinetobacter~phage~IME_AB3,Acinetobacter~phage~vB_AbaS_Loki,Burkholderia~phage~KL1,Paracoccus~phage~vB_PmaS-R3,Pseudomonas~phage~73,Pseudomonas~phage~PaMx42,Pseudomonas~phage~vB_Pae-Kakheti25,Pseudomonas~phage~vB_PaeS_SCH_Ab26,Rhodobacter~phage~RcSpartan,Rhodobacter~phage~RcTitan,Stenotrophomonas~phage~vB_SmaS-DLP_2	['Caudovirales']	['Siphoviridae']	['Unassigned', 'Septima3virus', 'Septimatrevirus', 'Titanvirus']
108	VC_200_0	2	46.5909	0	1	1	0	0	1	1	1	0	Cellulophaga~phage~phi12:2,Cellulophaga~phage~phi12a:1	['Unassigned']	['Microviridae']	['Unassigned']
109	VC_201_0	5	2266.88	33.7471	0.985331	0.00260047	0	3.74166	10	10	1	2.27118	Flavobacterium~phage~FpV4,Flavobacterium~phage~Fpv1,Flavobacterium~phage~Fpv2,Flavobacterium~phage~Fpv20,Flavobacterium~phage~Fpv3	['Caudovirales']	['Podoviridae']	['Fipvunavirus']
110	VC_202_0	2	190.505	90.6517	0.677576	0.263552	2.82843	2.82843	1	1	1	2.82843	Flavobacterium~phage~FCL-2,Flavobacterium~phage~FCV-1	['Caudovirales']	['Myoviridae']	['Ficleduovirus']
111	VC_203_0	60	109241	1882.57	0.983059	9.04607e-121	1.41421	8.12404	1770	1770	1	6.12101	Citrobacter~phage~CR44b,Citrobacter~phage~CR8,Citrobacter~phage~SH1,Citrobacter~phage~SH2,Citrobacter~phage~SH3,Citrobacter~phage~SH4,Citrobacter~phage~phiCFP-1,Cronobacter~phage~Dev2,Delftia~phage~IME-DE1,Enterobacter~phage~E-2,Enterobacter~phage~E-3,Enterobacter~phage~phiEap-1,Enterobacteria~phage~13a,Enterobacteria~phage~285P,Enterobacteria~phage~BA14,Enterobacteria~phage~EcoDS1,Enterobacteria…	['Caudovirales']	['Podoviridae']	['Teseptimavirus', 'Przondovirus', 'T7virus', 'Kp32virus']
112	VC_204_0	19	7035.52	710.568	0.908267	4.76028e-49	2.23607	8.3666	171	171	1	6.80176	Cyanophage~9515-10a,Cyanophage~KBS-P-1A,Cyanophage~NATL1A-7,Cyanophage~NATL2A-133,Cyanophage~P-SSP2,Cyanophage~SS120-1,Prochlorococcus~phage~P-GSP1,Prochlorococcus~phage~P-SSP10,Prochlorococcus~phage~P-SSP3,Prochlorococcus~virus~PSSP7,Synechococcus~phage~S-CBP1,Synechococcus~phage~S-CBP2,Synechococcus~phage~S-CBP3,Synechococcus~phage~S-CBP4,Synechococcus~phage~S-CBP42,Synechococcus~phage~S-RIP1,S…	['Caudovirales']	['Podoviridae']	['Unassigned']
113	VC_205_0	12	8444.1	462.68	0.948053	3.99918e-29	2.44949	7.34847	66	66	1	5.41366	Pseudomonas~phage~Bjorn,Pseudomonas~phage~DL54,Pseudomonas~phage~NV1,Pseudomonas~phage~PhiCHU,Pseudomonas~phage~TL,Pseudomonas~phage~UFV-P2,Pseudomonas~phage~phiIBB-PAA2,Pseudomonas~phage~tf,Pseudomonas~phage~vB_PaeP_C2-10_Ab22,Pseudomonas~phage~vB_PaeP_p2-10_Or1,Pseudomonas~virus~LUZ24,Pseudomonas~virus~PaP3	['Caudovirales']	['Podoviridae']	['Bjornvirus', 'Bruynoghevirus', 'Vicosavirus', 'Luz24virus', 'Krylovvirus']
114	VC_206_0	3	900	8766.1	0.0931089	0.00356112	1	2.64575	3	3	1	2.03175	Erwinia~phage~phiEa104,Erwinia~phage~phiEa21-4,Erwinia~phage~vB_Eam-MM7	['Caudovirales']	['Myoviridae']	['Ea214virus']
115	VC_207_0	2	41.7552	945.548	0.0422921	0.0903517	6.85565	6.85565	1	1	1	6.85565	Erwinia~phage~phiEt88,Xanthomonas~phage~vB_XveM_DIBBI	['Caudovirales']	['Myoviridae']	['Unassigned']
116	VC_208_0	3	460.109	373.687	0.551825	0.00466173	2.64575	2.82843	3	3	1	2.70664	Clostridium~phage~phiCD111,Clostridium~phage~phiCD146,Clostridium~phage~phiCD38-2	['Caudovirales']	['Siphoviridae']	['Unassigned']
117	VC_209_0	5	1237.05	922.129	0.572926	2.90957e-07	2.23607	4.79583	10	10	1	3.66784	Clostridium~phage~phiCD481-1,Clostridium~phage~phiCD506,Clostridium~phage~phiCDHM11,Clostridium~phage~phiCDHM13,Clostridium~phage~phiMMP04	['Caudovirales']	['Myoviridae']	['Unassigned']
118	VC_20_0	9	1808.36	178.469	0.910174	4.53626e-06	1	6	36	36	1	4.37083	Acidianus~spindle-shaped~virus~1,Sulfolobus~spindle-shaped~virus~1,Sulfolobus~spindle-shaped~virus~2,Sulfolobus~spindle-shaped~virus~4,Sulfolobus~spindle-shaped~virus~5,Sulfolobus~spindle-shaped~virus~6,Sulfolobus~spindle-shaped~virus~7,Sulfolobus~virus~Kamchatka~1,Sulfolobus~virus~Ragged~Hills	['Unassigned']	['Fuselloviridae']	['Betafusellovirus', 'Alphafusellovirus']
119	VC_210_0	3	193.514	47.1654	0.804032	0.1	1.41421	1.73205	3	3	1	1.62611	Clostridium~phage~phiCP7R,Clostridium~phage~phiCPV4,Clostridium~phage~phiZP2	['Caudovirales']	['Podoviridae']	['Unassigned']
120	VC_211_0	5	2962.74	368.307	0.889432	1.87428e-06	2.82843	4.47214	10	10	1	3.87556	Listeria~phage~LP-026,Listeria~phage~LP-037,Listeria~phage~LP-110,Listeria~phage~LP-114,Listeria~phage~P70	['Caudovirales']	['Siphoviridae']	['P70virus']
121	VC_212_0	4	809.711	0	1	1	2.82843	3.87298	6	6	1	3.4234	Clostridium~phage~phiCP13O,Clostridium~phage~phiCP26F,Clostridium~phage~phiCP34O,Clostridium~phage~phiCP39-O	['Caudovirales']	['Siphoviridae']	['Unassigned']
122	VC_213_0	3	739.635	360.897	0.67207	0.0110996	2.23607	3	3	3	1	2.56185	Corynebacterium~phage~C3PO,Corynebacterium~phage~Darwin,Corynebacterium~phage~Zion	['Caudovirales']	['Siphoviridae']	['Ceetrepovirus']
123	VC_214_0	3	554.395	220.61	0.715344	0.00477702	3.16228	5.38516	3	3	1	4.51581	Gordonia~phage~GRU1,Gordonia~phage~GTE5,Gordonia~phage~GTE8	['Caudovirales']	['Siphoviridae']	['Unassigned']
124	VC_215_0	2	8.69872	18.3606	0.321469	0.25	7.48331	7.48331	1	1	1	7.48331	Corynebacterium~phage~Poushou,Gordonia~phage~GMA4	['Caudovirales']	['Siphoviridae']	['Poushouvirus', 'Unassigned']
125	VC_218_0	8	8400	8786.32	0.488761	3.14692e-17	3.60555	5.83095	28	28	1	4.73901	Escherichia~phage~APCEc02,Escherichia~phage~FFH2,Escherichia~phage~FV3,Escherichia~phage~JES2013,Escherichia~phage~Murica,Escherichia~phage~V18,Escherichia~phage~V5,Escherichia~phage~slur16	['Caudovirales']	['Myoviridae']	['Vequintavirus', 'V5virus']
126	VC_219_0	2	300	432.645	0.409475	0.0993128	7.14143	7.14143	1	1	1	7.14143	Shewanella~sp.~phage~1/4,Shewanella~sp.~phage~1/40	['Caudovirales']	['Myoviridae']	['Unassigned']
127	VC_21_0	2	163.601	36.3138	0.818353	0.666667	1.73205	1.73205	1	1	1	1.73205	Sulfolobus~virus~STSV1,Sulfolobus~virus~STSV2	['Unassigned']	['Bicaudaviridae']	['Unassigned']
128	VC_220_0	2	300	695.339	0.301405	0.101188	7.68115	7.68115	1	1	1	7.68115	Vibrio~phage~eugene~12A10,Vibrio~phage~helene~12B3	['Unassigned']	['Unassigned']	['Unassigned']
129	VC_220_1	1	0	535.724	0	1	0	0	1	1	1	0	Vibrio~phage~PWH3a-P1	['Unassigned']	['Unassigned']	['Unassigned']
130	VC_220_2	1	0	511.54	0	1	0	0	1	1	1	0	Vibrio~phage~qdvp001	['Unassigned']	['Unassigned']	['Unassigned']
131	VC_220_3	1	0	449.31	0	1	0	0	1	1	1	0	Vibrio~phage~11895-B1	['Caudovirales']	['Myoviridae']	['Unassigned']
132	VC_220_4	1	0	471.473	0	1	0	0	1	1	1	0	Vibrio~phage~ICP1	['Caudovirales']	['Myoviridae']	['Unassigned']
133	VC_221_0	6	4500	4970.29	0.47517	1.4634e-10	1.41421	3.60555	15	15	1	2.71985	Erwinia~phage~Ea35-70,Erwinia~phage~vB_EamM_Deimos-Minion,Erwinia~phage~vB_EamM_Desertfox,Erwinia~phage~vB_EamM_RAY,Erwinia~phage~vB_EamM_Simmy50,Erwinia~phage~vB_EamM_Special~G	['Caudovirales']	['Myoviridae']	['Agrican357virus', 'Agricanvirus']
134	VC_222_0	3	900	7269.92	0.11016	0.00342157	3.31662	3.74166	3	3	1	3.55461	Cronobacter~phage~CR5,Erwinia~phage~vB_EamM_EarlPhillipIV,Erwinia~phage~vB_EamM_Phobos	['Caudovirales']	['Myoviridae']	['Unassigned']
135	VC_222_1	3	900	7849.26	0.102866	0.0138434	4.79583	7.54983	3	3	1	6.376	Erwinia~phage~phiEaH2,Erwinia~phage~vB_EamM_Asesino,Salmonella~phage~SPN3US	['Caudovirales']	['Myoviridae']	['Eah2virus', 'Spn3virus']
136	VC_222_2	2	300	5850.71	0.0487748	0.172372	2.44949	2.44949	1	1	1	2.44949	Erwinia~phage~vB_EamM_Huxley,Erwinia~phage~vB_EamM_Machina	['Caudovirales']	['Myoviridae']	['Machinavirus']
137	VC_222_3	2	300	5824.96	0.0489799	0.172372	4.79583	4.79583	1	1	1	4.79583	Erwinia~phage~vB_EamM_Caitlin,Erwinia~phage~vB_EamM_ChrisDB	['Caudovirales']	['Myoviridae']	['Machinavirus']
138	VC_222_4	1	0	3191.21	0	1	0	0	1	1	1	0	Erwinia~phage~vB_EamM_Kwan	['Caudovirales']	['Myoviridae']	['Unassigned']
139	VC_223_0	3	900	4450.09	0.168221	0.00342146	6.48074	8.42615	3	3	1	7.69741	Pseudomonas~phage~PA7,Pseudomonas~phage~SL2,Pseudomonas~virus~phiKZ	['Caudovirales']	['Myoviridae']	['Phikzvirus']
140	VC_223_1	1	0	1769.43	0	1	0	0	1	1	1	0	Pseudomonas~phage~201phi2-1	['Caudovirales']	['Myoviridae']	['Phikzvirus']
141	VC_223_2	1	0	2080.26	0	1	0	0	1	1	1	0	Pseudomonas~phage~PhiPA3	['Caudovirales']	['Myoviridae']	['Phikzvirus']
142	VC_223_3	1	0	1901.46	0	1	0	0	1	1	1	0	Pseudomonas~phage~Noxifer	['Caudovirales']	['Myoviridae']	['Noxifervirus']
143	VC_224_0	3	900	2730.2	0.24792	0.00341731	3.31662	5.56776	3	3	1	4.7253	Vibrio~phage~Aphrodite1,Vibrio~phage~VP4B,Vibrio~phage~pTD1	['Caudovirales']	['Myoviridae']	['Aphroditevirus', 'Tidunavirus']
144	VC_224_1	3	461.4	2994.42	0.133514	0.00797152	7.34847	9.05539	3	2	0.666667	8.33539	Erwinia~phage~vB_EamM_RisingSun,Pseudomonas~phage~EL,Pseudomonas~phage~OBP	['Caudovirales']	['Myoviridae']	['Risingsunvirus', 'Elvirus', 'Unassigned']
145	VC_226_0	2	183.54	1393.5	0.116383	0.0913636	0	0	1	1	1	0	Edwardsiella~phage~eiAU,Edwardsiella~phage~eiAU-183	['Caudovirales']	['Siphoviridae']	['Eiauvirus']
146	VC_227_0	10	7126.17	3666.2	0.660297	1.36627e-27	1	4.69042	45	45	1	3.80464	Escherichia~phage~EK99P-1,Escherichia~phage~Envy,Escherichia~phage~Gluttony,Escherichia~phage~HK578,Escherichia~phage~YD-2008.s,Escherichia~phage~slur05,Escherichia~virus~JL1,Escherichia~virus~SSL2009a,Shigella~phage~EP23,Sodalis~phage~SO1	['Caudovirales']	['Siphoviridae']	['Hk578virus', 'Dhillonvirus']
147	VC_228_0	2	137.564	710.923	0.162129	0.0957366	6.85565	6.85565	1	1	1	6.85565	Cronobacter~phage~vB_CsaP_GAP52,Salmonella~phage~7-11	['Caudovirales']	['Podoviridae']	['Unassigned']
148	VC_229_0	6	3887.69	661.923	0.85451	1.21843e-09	4.24264	7.68115	15	15	1	6.15619	Escherichia~phage~172-1,Escherichia~phage~ECBP2,Escherichia~phage~KBNP1711,Escherichia~phage~NJ01,Escherichia~phage~vB_EcoP_SU10,Escherichia~virus~phiEco32	['Caudovirales']	['Podoviridae']	['Phieco32virus']
149	VC_22_0	2	99.8684	49.9359	0.666659	0.2	4.58258	4.58258	1	1	1	4.58258	Sulfolobales~Virus~YNP2,Sulfolobales~virus~YNP1	['Unassigned']	['Unassigned']	['Unassigned']
150	VC_230_0	2	187.282	57.2247	0.765958	0.666667	1	1	1	1	1	1	Cyanophage~MED4-117,Prochlorococcus~phage~MED4-184	['Unassigned', 'Caudovirales']	['Unassigned', 'Myoviridae']	['Unassigned']
151	VC_231_0	2	46.1496	7.92641	0.853421	0.333333	6.55744	6.55744	1	1	1	6.55744	Cyanophage~PSS2,Synechococcus~phage~S-CBS2	['Caudovirales']	['Siphoviridae']	['Unassigned']
152	VC_232_0	2	26.6215	25.7581	0.508241	0.333333	7.61577	7.61577	1	1	1	7.61577	Lactobacillus~phage~LBR48,Listeria~phage~B054	['Caudovirales']	['Myoviridae', 'Siphoviridae']	['Unassigned']
153	VC_233_0	16	14722.8	1880.93	0.886716	2.0559e-41	3.31662	8.24621	120	120	1	5.43679	Ecterococcus~phage~vB_EfaS_AL3,Enterococcus~phage~AUEF3,Enterococcus~phage~Ec-ZZ2,Enterococcus~phage~EfaCPT1,Enterococcus~phage~IME-EF4,Enterococcus~phage~IME-EFm1,Enterococcus~phage~IME-EFm5,Enterococcus~phage~IME_EF3,Enterococcus~phage~LY0322,Enterococcus~phage~PMBT2,Enterococcus~phage~SANTOR1,Enterococcus~phage~phiSHEF2,Enterococcus~phage~phiSHEF4,Enterococcus~phage~phiSHEF5,Enterococcus~phage…	['Caudovirales']	['Siphoviridae']	['Efquatrovirus']
154	VC_234_0	6	826.945	1471.84	0.359731	3.66315e-09	1.73205	8.94427	15	15	1	7.25955	Lactobacillus~phage~A2,Lactobacillus~phage~J-1,Lactobacillus~phage~Lc-Nu,Lactobacillus~phage~Lrm1,Lactobacillus~phage~PL-1,Lactobacillus~phage~phiAT3	['Caudovirales']	['Siphoviridae']	['Unassigned']
155	VC_235_0	3	180.527	0	1	1	2.82843	3.74166	3	3	1	3.43725	Edwardsiella~phage~KF-1,Pseudoalteromonas~phage~PH1,Vibrio~phage~VPMS1	['Caudovirales']	['Podoviridae']	['Kf1virus', 'Kafunavirus']
156	VC_236_0	3	300.277	22.4123	0.930545	0.0113923	4.58258	8.30662	3	3	1	6.92107	Proteus~phage~VB_PmiS-Isfahan,Salmonella~phage~9NA,Salmonella~phage~SP069	['Caudovirales']	['Siphoviridae', 'Podoviridae']	['Nonanavirus']
157	VC_237_0	8	614.747	24.7731	0.961263	1.4183e-05	0	2.82843	28	28	1	1.70691	Enterobacteria~phage~G4,Enterobacteria~phage~ID18~sensu~lato,Enterobacteria~phage~ID2~Moscow/ID/2001,Enterobacteria~phage~St-1,Enterobacteria~phage~WA13~sensu~lato,Enterobacteria~phage~alpha3,Escherichia~phage~phiK,Escherichia~virus~phiX174	['Unassigned']	['Microviridae']	['G4microvirus', 'Alpha3microvirus', 'Alphatrevirus', 'Phix174microvirus']
158	VC_238_0	4	35.8932	15.1806	0.702771	4.78597e-05	0	0	6	6	1	0	Enterobacteria~phage~C-1~INW-2012,Enterobacteria~phage~Hgal1,Enterobacteria~phage~M,Pseudomonas~phage~PRR1	['Unassigned']	['Leviviridae']	['Levivirus']
159	VC_23_0	3	900	3615.68	0.199305	0.00305094	7.48331	8.06226	3	3	1	7.82761	Sinorhizobium~phage~phiM12,Sinorhizobium~phage~phiM7,Sinorhizobium~phage~phiN3	['Caudovirales']	['Myoviridae']	['M12virus']
160	VC_240_0	3	173.227	53.3101	0.764674	0.00245098	6	7.14143	3	3	1	6.40806	Pseudomonas~phage~F10,Pseudomonas~phage~MD8,Pseudomonas~phage~phi2	['Caudovirales']	['Siphoviridae']	['Unassigned']
161	VC_241_0	3	145.898	11.5483	0.926652	0.0571429	8	8.66025	3	3	1	8.40142	Pseudomonas~phage~nickie,Rhizobium~phage~RHEph10,Salmonella~phage~SSU5	['Caudovirales']	['Siphoviridae']	['Nickievirus']
162	VC_242_0	1	0	14.7436	0	1	0	0	1	1	1	0	Escherichia~virus~I22	['Unassigned']	['Inoviridae']	['Lineavirus']
163	VC_243_0	3	50.9908	23.3041	0.68633	0.0721982	0	2.23607	3	3	1	1.49071	Enterobacteria~phage~If1,Enterobacteria~phage~fd,Escherichia~virus~M13	['Unassigned']	['Inoviridae']	['Unassigned', 'Inovirus']
164	VC_244_0	11	8218.28	3273.17	0.715165	1.87238e-31	1.73205	4.24264	55	55	1	3.08139	Pseudomonas~phage~DL62,Pseudomonas~phage~LKD16,Pseudomonas~phage~LUZ19,Pseudomonas~phage~MPK6,Pseudomonas~phage~MPK7,Pseudomonas~phage~PT2,Pseudomonas~phage~phiKMV,Pseudomonas~phage~phikF77,Pseudomonas~phage~vB_Pae-TbilisiM32,Pseudomonas~phage~vB_PaeP_PAO1_Ab05,Pseudomonas~phage~vB_PaeP_PPA-ABTNL	['Caudovirales']	['Podoviridae']	['Phikmvvirus']
165	VC_245_0	2	97.5755	4.32539	0.957553	0.4795	0	0	1	1	1	0	Enterobacteria~phage~PR4,Enterobacteria~phage~PRD1	['Unassigned']	['Tectiviridae']	['Alphatectivirus']
166	VC_246_0	15	7449.53	0	1	1	1.73205	8	105	105	1	5.61238	Enterobacteria~phage~UAB_Phi78,Enterobacteria~phage~vB_EcoP_ACG-C91,Erwinia~amylovora~phage~Era103,Erwinia~phage~phiEa100,Escherichia~phage~ECBP5,Escherichia~virus~K1-5,Escherichia~virus~K1E,Lelliottia~phage~phD2B,Pectobacterium~phage~PP1,Proteus~phage~PM~85,Proteus~phage~PM~93,Proteus~phage~vB_PmiP_Pm5460,Salmonella~phage~BP12B,Salmonella~virus~SP6,Vibrio~phage~phi-A318	['Caudovirales']	['Podoviridae']	['Zindervirus', 'Sp6virus']
167	VC_247_0	3	288.206	43.2295	0.869569	0.00699301	1	5.91608	3	3	1	4.24901	Lactobacillus~virus~ATCC8014,Lactobacillus~virus~phiJL1,Pediococcus~virus~cIP1	['Caudovirales']	['Siphoviridae']	['Phijl1virus']
168	VC_249_0	2	70.6438	208.895	0.252715	0.114775	0	0	1	1	1	0	Enterococcus~phage~vB_EfaP_IME195,Enterococcus~phage~vB_Efae230P-4	['Caudovirales']	['Podoviridae']	['Unassigned']
169	VC_24_0	3	900	17373.7	0.0492512	0.00304142	5.09902	7.34847	3	3	1	6.30941	Prochlorococcus~phage~MED4-213,Prochlorococcus~phage~P-HM1,Prochlorococcus~phage~P-HM2	['Caudovirales']	['Myoviridae']	['Unassigned']
170	VC_24_1	1	0	10853.7	0	1	0	0	1	1	1	0	Synechococcus~phage~S-SSM5	['Caudovirales']	['Myoviridae']	['Unassigned']
171	VC_24_10	1	0	10650.5	0	1	0	0	1	1	1	0	Synechococcus~phage~S-SSM4	['Caudovirales']	['Myoviridae']	['Unassigned']
172	VC_24_11	1	0	8154.38	0	1	0	0	1	1	1	0	Cyanophage~P-RSM6	['Caudovirales']	['Myoviridae']	['Unassigned']
173	VC_24_12	1	0	8147.52	0	1	0	0	1	1	1	0	Synechococcus~phage~S-RSM4	['Caudovirales']	['Myoviridae']	['Unassigned']
174	VC_24_13	1	0	8069.74	0	1	0	0	1	1	1	0	Synechococcus~phage~S-WAM2	['Caudovirales']	['Myoviridae']	['Unassigned']
175	VC_24_14	4	1800	29479.4	0.0575459	8.63834e-05	4.12311	8.60233	6	6	1	6.76336	Synechococcus~phage~ACG-2014e,Synechococcus~phage~ACG-2014i,Synechococcus~phage~ACG-2014j,Synechococcus~phage~S-CAM4	['Caudovirales']	['Myoviridae']	['Unassigned']
176	VC_24_15	1	0	8664.45	0	1	0	0	1	1	1	0	Synechococcus~phage~ACG-2014h	['Caudovirales']	['Myoviridae']	['Unassigned']
177	VC_24_16	2	300	15535.3	0.018945	0.0939614	8.06226	8.06226	1	1	1	8.06226	Synechococcus~phage~S-CAM1,Synechococcus~phage~S-CAM3	['Caudovirales']	['Myoviridae']	['Unassigned']
178	VC_24_17	1	0	8117.52	0	1	0	0	1	1	1	0	Cyanophage~S-RIM32	['Caudovirales']	['Myoviridae']	['Unassigned']
179	VC_24_18	1	0	8589.5	0	1	0	0	1	1	1	0	Prochlorococcus~phage~Syn1	['Caudovirales']	['Myoviridae']	['Unassigned']
180	VC_24_19	1	0	6071.09	0	1	0	0	1	1	1	0	Synechococcus~phage~S-PM2	['Caudovirales']	['Myoviridae']	['Unassigned']
181	VC_24_2	1	0	10925.4	0	1	0	0	1	1	1	0	Synechococcus~phage~Syn19	['Caudovirales']	['Myoviridae']	['Unassigned']
182	VC_24_20	1	0	6799.39	0	1	0	0	1	1	1	0	Prochlorococcus~phage~P-TIM68	['Caudovirales']	['Myoviridae']	['Unassigned']
183	VC_24_21	1	0	6915.96	0	1	0	0	1	1	1	0	Synechococcus~phage~S-SSM7	['Caudovirales']	['Myoviridae']	['Unassigned']
184	VC_24_22	1	0	9265.78	0	1	0	0	1	1	1	0	Cyanophage~P-TIM40	['Caudovirales']	['Myoviridae']	['Unassigned']
185	VC_24_23	1	0	6944.04	0	1	0	0	1	1	1	0	Prochlorococcus~phage~P-SSM2	['Caudovirales']	['Myoviridae']	['Unassigned']
186	VC_24_24	1	0	8007.72	0	1	0	0	1	1	1	0	Synechococcus~phage~S-CAM9	['Caudovirales']	['Myoviridae']	['Unassigned']
187	VC_24_25	1	0	8216.48	0	1	0	0	1	1	1	0	Synechococcus~phage~S-SM2	['Caudovirales']	['Myoviridae']	['Unassigned']
188	VC_24_26	1	0	7267.3	0	1	0	0	1	1	1	0	Synechococcus~phage~S-SKS1	['Caudovirales']	['Siphoviridae']	['Unassigned']
189	VC_24_27	1	0	6279.02	0	1	0	0	1	1	1	0	Synechococcus~phage~ACG-2014f	['Caudovirales']	['Myoviridae']	['Unassigned']
190	VC_24_28	1	0	9079.9	0	1	0	0	1	1	1	0	Synechococcus~phage~S-WAM1	['Caudovirales']	['Myoviridae']	['Unassigned']
191	VC_24_29	2	300	18245.6	0.0161764	0.103854	5.74456	5.74456	1	1	1	5.74456	Prochlorococcus~phage~P-SSM3,Prochlorococcus~phage~P-SSM4	['Caudovirales']	['Myoviridae']	['Unassigned']
192	VC_24_3	2	300	20952.9	0.0141157	0.205662	7.81025	7.81025	1	1	1	7.81025	Cyanophage~S-RIM50,Synechococcus~phage~S-RIM8~A.HR1	['Caudovirales']	['Myoviridae']	['Unassigned']
193	VC_24_30	2	300	19073.5	0.0154851	0.118878	6.48074	6.48074	1	1	1	6.48074	Cyanophage~P-RSM1,Synechococcus~phage~metaG-MbCM1	['Caudovirales']	['Myoviridae']	['Unassigned']
194	VC_24_31	1	0	10267	0	1	0	0	1	1	1	0	Prochlorococcus~phage~P-RSM4	['Caudovirales']	['Myoviridae']	['Unassigned']
195	VC_24_32	1	0	9784.85	0	1	0	0	1	1	1	0	Prochlorococcus~phage~P-SSM7	['Caudovirales']	['Myoviridae']	['Unassigned']
196	VC_24_33	2	300	21172.5	0.0139714	0.21038	8.66025	8.66025	1	1	1	8.66025	Cyanophage~Syn30,Synechococcus~phage~S-SM1	['Caudovirales']	['Myoviridae']	['Unassigned']
197	VC_24_4	2	300	21100.2	0.0140186	0.210381	8.42615	8.42615	1	1	1	8.42615	Synechococcus~phage~S-CAM22,Synechococcus~phage~S-IOM18	['Caudovirales']	['Myoviridae']	['Unassigned']
198	VC_24_5	1	0	10635.9	0	1	0	0	1	1	1	0	Synechococcus~phage~syn9	['Caudovirales']	['Myoviridae']	['Unassigned']
199	VC_24_6	5	3000	48222.6	0.0585679	2.41496e-05	5.38516	8.30662	10	10	1	7.43991	Synechococcus~phage~ACG-2014b,Synechococcus~phage~ACG-2014c,Synechococcus~phage~ACG-2014g,Synechococcus~phage~S-CAM8,Synechococcus~phage~S-MbCM100	['Caudovirales']	['Myoviridae']	['Unassigned']
200	VC_24_7	2	300	21132.4	0.0139975	0.21516	7.93725	7.93725	1	1	1	7.93725	Prochlorococcus~phage~Syn33,Synechococcus~phage~S-RIM2~R1_1999	['Caudovirales']	['Myoviridae']	['Unassigned']
201	VC_24_8	1	0	10918.3	0	1	0	0	1	1	1	0	Synechococcus~phage~ACG-2014d	['Caudovirales']	['Myoviridae']	['Unassigned']
202	VC_24_9	1	0	10541.1	0	1	0	0	1	1	1	0	Synechococcus~phage~S-ShM2	['Caudovirales']	['Myoviridae']	['Unassigned']
203	VC_250_0	8	1530.1	311.57	0.830822	3.22225e-11	0	2.64575	28	28	1	1.7592	Staphylococcus~phage~66,Staphylococcus~phage~BP39,Staphylococcus~phage~GRCS,Staphylococcus~phage~P68,Staphylococcus~phage~S24-1,Staphylococcus~phage~SAP-2,Staphylococcus~phage~SLPW,Staphylococcus~virus~44AHJD	['Caudovirales']	['Podoviridae']	['Rosenblumvirus', 'P68virus']
204	VC_251_0	6	1953.57	14.1365	0.992816	0.000243857	2.44949	3.87298	15	15	1	3.31562	Lactobacillus~phage~Ld17,Lactobacillus~phage~Ld25A,Lactobacillus~phage~Ld3,Lactobacillus~phage~phiLdb,Lactobacillus~virus~LLKu,Lactobacillus~virus~c5	['Caudovirales']	['Siphoviridae']	['C5virus']
205	VC_252_0	3	656.516	5.53904	0.991634	0.049746	5	5.83095	3	3	1	5.34237	Escherichia~phage~RCS47,Escherichia~virus~P1,Salmonella~phage~SJ46	['Caudovirales']	['Myoviridae']	['Punavirus', 'P1virus']
206	VC_253_0	2	300	5749.98	0.0495869	0.0444444	4.79583	4.79583	1	1	1	4.79583	Klebsiella~phage~Sugarland,Klebsiella~phage~vB_Kpn_IME260	['Caudovirales']	['Siphoviridae']	['Sugarlandvirus']
207	VC_253_1	14	26289.5	14593	0.64305	2.22671e-38	1	8.94427	91	91	1	7.34252	Escherichia~phage~slur09,Escherichia~phage~vB_EcoS_FFH1,Escherichia~virus~AKFV33,Escherichia~virus~DT57C,Escherichia~virus~EPS7,Escherichia~virus~T5,Salmonella~phage~100268_sal2,Salmonella~phage~118970_sal2,Salmonella~phage~NR01,Salmonella~phage~Shivani,Salmonella~virus~SPC35,Salmonella~virus~Stitch,Shigella~phage~SHSML-45,Yersinia~phage~phiR201	['Caudovirales']	['Siphoviridae']	['T5virus', 'Tequintavirus']
208	VC_253_2	1	0	3346.11	0	1	0	0	1	1	1	0	Pectobacterium~phage~My1	['Caudovirales']	['Siphoviridae']	['Myunavirus']
209	VC_254_0	2	300	3506.64	0.0788096	0.097783	4.69042	4.69042	1	1	1	4.69042	Vibrio~phage~JSF10,Vibrio~phage~phi~3	['Caudovirales']	['Siphoviridae']	['Jesfedecavirus']
210	VC_254_1	3	900	4415.96	0.169302	0.00380612	6.16441	6.78233	3	3	1	6.42377	Vibrio~phage~Ceto,Vibrio~phage~Thalassa,Vibrio~phage~pVp-1	['Caudovirales']	['Siphoviridae']	['Cetovirus']
211	VC_255_0	4	881.612	0	1	1	1.73205	3.87298	6	6	1	3.0306	Flavobacterium~phage~1H,Flavobacterium~phage~23T,Flavobacterium~phage~2A,Flavobacterium~phage~6H	['Caudovirales']	['Siphoviridae']	['Unahavirus']
212	VC_256_0	2	244.218	1178.33	0.171677	0.0921531	0	0	1	1	1	0	Gordonia~phage~Attis,Gordonia~phage~SoilAssassin	['Caudovirales']	['Siphoviridae']	['Attisvirus']
213	VC_256_1	5	1238.92	1328.98	0.482464	1.81079e-07	4.3589	8.94427	10	10	1	7.12412	Gordonia~phage~BaxterFox,Gordonia~phage~Kita,Gordonia~phage~Nymphadora,Gordonia~phage~Yeezy,Gordonia~phage~Zirinka	['Caudovirales']	['Siphoviridae']	['Baxtervirus', 'Nymphadoravirus']
214	VC_257_0	3	70.7697	666.478	0.0959918	0.0044072	7.28011	8.7178	3	3	1	8.21939	Gordonia~phage~BetterKatz,Mycobacterium~phage~32HC,Mycobacterium~phage~Giles	['Caudovirales']	['Siphoviridae']	['Betterkatzvirus', 'Trigintaduovirus', 'Gilesvirus']
215	VC_258_0	7	3171.47	1032.37	0.754422	4.22543e-13	3.60555	7	21	21	1	5.85175	Gordonia~phage~Blueberry,Gordonia~phage~CaptainKirk2,Gordonia~phage~CarolAnn,Gordonia~phage~Guacamole,Gordonia~phage~Obliviate,Gordonia~phage~UmaThurman,Gordonia~phage~Utz	['Caudovirales']	['Siphoviridae']	['Unassigned']
216	VC_259_0	3	273.655	746.551	0.268235	0.00355951	4.79583	7.48331	3	3	1	6.37827	Gordonia~phage~Bowser,Gordonia~phage~Hedwig,Gordonia~phage~Schwabeltier	['Caudovirales']	['Siphoviridae']	['Bowservirus', 'Hedwigvirus']
217	VC_25_0	2	284.138	11692.1	0.0237252	0.331964	7	7	1	1	1	7	Erwinia~phage~phiEa2809,Serratia~phage~phiMAM1	['Caudovirales']	['Ackermannviridae']	['Unassigned']
218	VC_25_1	4	1800	23006.8	0.0725606	0.184913	3.74166	8.06226	6	6	1	6.7967	Dickeya~phage~RC-2014,Dickeya~virus~Limestone,Salmonella~phage~SKML-39,Shigella~phage~Ag3	['Caudovirales']	['Ackermannviridae']	['Limestonevirus', 'Ag3virus']
219	VC_25_2	17	40800	32084.9	0.559787	1.7741e-25	2.82843	9.48683	136	125	0.919118	6.91013	Escherichia~phage~ECML-4,Escherichia~phage~PhaxI,Escherichia~virus~CBA120,Klebsiella~virus~0507KN21,Salmonella~phage~38,Salmonella~phage~Det7,Salmonella~phage~GG32,Salmonella~phage~Marshall,Salmonella~phage~Maynard,Salmonella~phage~SFP10,Salmonella~phage~STML-13-1,Salmonella~phage~Sh19,Salmonella~phage~vB_SalM_PM10,Salmonella~phage~vB_SalM_SJ2,Salmonella~phage~vB_SalM_SJ3,Salmonella~virus~ViI,Ser…	['Caudovirales']	['Ackermannviridae']	['Vi1virus', 'Cba120virus', 'Unassigned']
220	VC_260_0	3	31.1078	88.5326	0.260011	0.28145	6.48074	7.14143	3	3	1	6.77679	Gordonia~phage~GMA1,Rhodococcus~phage~REQ3,Streptomyces~phage~SV1	['Caudovirales']	['Siphoviridae']	['Unassigned']
221	VC_261_0	2	239.398	377.135	0.388297	0.108311	3.87298	3.87298	1	1	1	3.87298	Gordonia~phage~Twister6,Gordonia~phage~Wizard	['Caudovirales']	['Siphoviridae']	['Wizardvirus']
222	VC_262_0	8	4814.42	4785.14	0.501525	2.09231e-18	2.64575	7.87401	28	28	1	5.07108	Mycobacterium~phage~BigNuz,Mycobacterium~phage~Brusacoram,Mycobacterium~phage~Donovan,Mycobacterium~phage~Fishburne,Mycobacterium~phage~Jebeks,Mycobacterium~phage~Malithi,Mycobacterium~phage~Phayonce,Mycobacterium~phage~Shipwreck	['Caudovirales']	['Siphoviridae']	['Bignuzvirus', 'Fishburnevirus', 'Phayoncevirus']
223	VC_263_0	4	1800	1584.51	0.531835	0.000401784	3.74166	4.79583	6	6	1	4.18805	Gordonia~phage~Bachita,Gordonia~phage~ClubL,Gordonia~phage~Cucurbita,Gordonia~phage~Smoothie	['Caudovirales']	['Siphoviridae']	['Smoothievirus']
224	VC_263_1	1	0	1116.51	0	1	0	0	1	1	1	0	Gordonia~phage~OneUp	['Caudovirales']	['Siphoviridae']	['Smoothievirus']
225	VC_264_0	1	0	92.699	0	1	0	0	1	1	1	0	Mycobacterium~phage~Bernal13	['Caudovirales']	['Siphoviridae']	['Bernal13virus']
226	VC_264_1	1	0	317.103	0	1	0	0	1	1	1	0	Mycobacterium~phage~Sparky	['Caudovirales']	['Siphoviridae']	['Unassigned']
227	VC_265_0	2	286.823	3520.98	0.0753251	0.0902838	1.41421	1.41421	1	1	1	1.41421	Mycobacterium~phage~Cheetobro,Mycobacterium~virus~Fionnbarth	['Caudovirales']	['Siphoviridae']	['Timquatrovirus', 'Tm4virus']
228	VC_265_1	5	2296.67	7850.28	0.226341	1.20463e-07	2	5.83095	10	10	1	4.77398	Mycobacterium~phage~Gengar,Mycobacterium~phage~Kratio,Mycobacterium~phage~OkiRoe,Mycobacterium~phage~Omnicron,Mycobacterium~virus~Larva	['Caudovirales']	['Siphoviridae']	['Timquatrovirus', 'Tm4virus']
229	VC_265_2	13	12874	11257.3	0.533498	2.42618e-43	1	9.16515	78	62	0.794872	7.02837	Mycobacterium~phage~BarrelRoll,Mycobacterium~phage~Enkosi,Mycobacterium~phage~Keshu,Mycobacterium~phage~Milly,Mycobacterium~phage~Mufasa,Mycobacterium~phage~Murucutumbu,Mycobacterium~phage~ShedlockHolmes,Mycobacterium~phage~TM4,Mycobacterium~phage~Validus,Mycobacterium~phage~ZoeJ,Mycobacterium~virus~Anaya,Mycobacterium~virus~Angelica,Mycobacterium~virus~Crimd	['Caudovirales']	['Siphoviridae']	['Timquatrovirus', 'Tm4virus']
230	VC_266_0	2	203.942	635.861	0.242845	0.0919405	1.41421	1.41421	1	1	1	1.41421	Mycobacterium~phage~Muddy,Mycobacterium~phage~vB_MapS_FF47	['Caudovirales']	['Siphoviridae']	['Ff47virus']
231	VC_267_0	5	1312.01	306.069	0.810844	0.000180635	3.31662	8.66025	10	10	1	6.86213	Gordonia~phage~Brandonk123,Gordonia~phage~GTE6,Gordonia~phage~Lennon,Gordonia~phage~Phinally,Gordonia~phage~Vivi2	['Caudovirales']	['Siphoviridae']	['Vividuovirus', 'Unassigned']
232	VC_268_0	4	902.335	305.363	0.747153	0.000107735	3.16228	4.58258	6	6	1	3.96918	Gordonia~phage~Cozz,Gordonia~phage~Emalyn,Gordonia~phage~GTE2,Gordonia~phage~Troje	['Caudovirales']	['Siphoviridae']	['Emalynvirus']
233	VC_269_0	5	1700.8	2008.14	0.458567	4.11437e-07	1.41421	7.93725	10	10	1	5.89283	Gordonia~phage~GMA3,Gordonia~phage~Gmala1,Gordonia~phage~GordDuk1,Gordonia~phage~GordTnk2,Gordonia~phage~Jumbo	['Caudovirales']	['Siphoviridae']	['Gamtrevirus', 'Gordtnkvirus', 'Gorjumvirus']
234	VC_26_0	2	255.082	821.703	0.236892	0.0885139	5.74456	5.74456	1	1	1	5.74456	Rhizobium~phage~vB_RleM_P10VF,Sinorhizobium~phage~phiM9	['Caudovirales']	['Myoviridae']	['Unassigned']
235	VC_270_0	3	840.056	3081.43	0.214219	0.0043115	1.73205	3.31662	3	3	1	2.6257	Gordonia~phage~Demosthenes,Gordonia~phage~Katyusha,Gordonia~phage~Kvothe	['Caudovirales']	['Siphoviridae']	['Demosthenesvirus']
236	VC_270_1	3	845.598	3318.35	0.203076	0.00430519	0	3.60555	3	3	1	2.4037	Tsukamurella~phage~TIN2,Tsukamurella~phage~TIN3,Tsukamurella~phage~TIN4	['Caudovirales']	['Siphoviridae']	['Tin2virus']
237	VC_270_2	2	284.918	2482.91	0.102939	0.103504	1.41421	1.41421	1	1	1	1.41421	Gordonia~phage~GMA7,Gordonia~phage~GTE7	['Caudovirales']	['Siphoviridae']	['Getseptimavirus']
238	VC_270_3	3	655.349	3395.35	0.161787	0.00431887	1.73205	6.7082	3	3	1	5.0245	Gordonia~phage~Hotorobo,Gordonia~phage~Monty,Gordonia~phage~Woes	['Caudovirales']	['Siphoviridae']	['Woesvirus']
239	VC_271_0	2	185.814	14193.4	0.0129224	0.0911572	7.93725	7.93725	1	1	1	7.93725	Mycobacterium~phage~Bipolar,Mycobacterium~phage~Shauna1	['Caudovirales']	['Siphoviridae']	['Cheoctovirus', 'Che8virus']
240	VC_271_1	34	94634.5	82788.3	0.533384	1.49685e-208	3.74166	10.4881	561	441	0.786096	8.31516	Mycobacterium~phage~Brocalys,Mycobacterium~phage~Cabrinians,Mycobacterium~phage~CaptainTrips,Mycobacterium~phage~Daenerys,Mycobacterium~phage~Dante,Mycobacterium~phage~Hades,Mycobacterium~phage~Hamulus,Mycobacterium~phage~Inventum,Mycobacterium~phage~Llama,Mycobacterium~phage~Ovechkin,Mycobacterium~phage~Phatniss,Mycobacterium~phage~PopTart,Mycobacterium~phage~Saal,Mycobacterium~phage~ShiLan,Myco…	['Caudovirales']	['Siphoviridae']	['Cheoctovirus', 'Che8virus']
241	VC_271_2	3	642.782	21099.5	0.0295637	0.00298494	6.9282	7.34847	3	3	1	7.16259	Mycobacterium~phage~BuzzLyseyear,Mycobacterium~phage~Job42,Mycobacterium~virus~Ramsey	['Caudovirales']	['Siphoviridae']	['Cheoctovirus', 'Che8virus']
242	VC_271_3	5	1813.07	34306.6	0.0501962	2.324e-05	4.47214	9.59166	10	7	0.7	8.18094	Mycobacterium~phage~Bobi,Mycobacterium~phage~Florinda,Mycobacterium~phage~Kimberlium,Mycobacterium~phage~Quico,Mycobacterium~phage~Seagreen	['Caudovirales']	['Siphoviridae']	['Cheoctovirus']
243	VC_271_4	1	0	7035.4	0	1	0	0	1	1	1	0	Mycobacterium~phage~Estave1	['Caudovirales']	['Siphoviridae']	['Cheoctovirus']
244	VC_271_5	2	272.194	11872.9	0.0224119	0.0870842	3.60555	3.60555	1	1	1	3.60555	Mycobacterium~phage~Cerasum,Mycobacterium~phage~Velveteen	['Caudovirales']	['Siphoviridae']	['Cheoctovirus']
245	VC_271_6	1	0	4861.11	0	1	0	0	1	1	1	0	Mycobacterium~phage~WIVsmall	['Caudovirales']	['Siphoviridae']	['Cheoctovirus']
246	VC_271_7	1	0	4752.38	0	1	0	0	1	1	1	0	Mycobacterium~phage~Squirty	['Caudovirales']	['Siphoviridae']	['Cheoctovirus']
247	VC_272_0	5	2156.57	1263.06	0.630643	5.55478e-07	2	5.47723	10	10	1	3.89386	Mycobacterium~phage~Gumball,Mycobacterium~phage~Hawkeye,Mycobacterium~phage~PBI1,Mycobacterium~phage~PLot,Mycobacterium~phage~Troll4	['Caudovirales']	['Siphoviridae']	['Pbi1virus', 'Hawkeyevirus', 'Plotvirus']
248	VC_273_0	6	2141.31	1087.7	0.663147	5.06142e-09	2	8.3666	15	15	1	6.11644	Mycobacterium~phage~Barnyard,Mycobacterium~phage~Damien,Mycobacterium~phage~Konstantine,Mycobacterium~phage~Oaker,Mycobacterium~phage~Patience,Mycobacterium~phage~Predator	['Caudovirales']	['Siphoviridae']	['Barnyardvirus', 'Patiencevirus']
249	VC_274_0	2	261.797	662.279	0.283307	0.104916	2	2	1	1	1	2	Mycobacterium~phage~Papyrus,Mycobacterium~phage~Send513	['Caudovirales']	['Siphoviridae']	['Send513virus']
250	VC_276_0	5	2777.13	22976.6	0.107834	6.71388e-08	2.64575	4.58258	10	10	1	3.58325	Mycobacterium~phage~Artemis2UCLA,Mycobacterium~phage~Blue7,Mycobacterium~phage~CloudWang3,Mycobacterium~phage~VohminGhazi,Mycobacterium~phage~Zaka	['Caudovirales']	['Siphoviridae']	['Fromanvirus']
251	VC_276_1	3	808.192	14459.9	0.0529334	0.00297106	2.44949	4.3589	3	3	1	3.47131	Mycobacterium~phage~Catalina,Mycobacterium~phage~Pioneer,Mycobacterium~virus~Alma	['Caudovirales']	['Siphoviridae']	['Fromanvirus', 'L5virus']
252	VC_276_2	31	68580.4	55371.5	0.553282	6.1656e-216	1.73205	9.59166	465	405	0.870968	7.74398	Mycobacterium~phage~20ES,Mycobacterium~phage~40AC,Mycobacterium~phage~Adzzy,Mycobacterium~phage~AnnaL29,Mycobacterium~phage~ArcherNM,Mycobacterium~phage~Bactobuster,Mycobacterium~phage~CRB1,Mycobacterium~phage~Chy4,Mycobacterium~phage~Chy5,Mycobacterium~phage~EagleEye,Mycobacterium~phage~Echild,Mycobacterium~phage~Equemioh13,Mycobacterium~phage~EvilGenius,Mycobacterium~phage~First,Mycobacterium~p…	['Caudovirales']	['Siphoviridae']	['Fromanvirus', 'L5virus']
253	VC_277_0	9	5959.65	20500.6	0.225231	1.12349e-22	1	7.81025	36	36	1	5.67726	Mycobacterium~phage~Anubis,Mycobacterium~phage~BTCU-1,Mycobacterium~phage~Jobu08,Mycobacterium~phage~MarQuardt,Mycobacterium~phage~Phantastic,Mycobacterium~phage~Rockstar,Mycobacterium~phage~Tiffany,Mycobacterium~virus~Bxz2,Mycobacterium~virus~Wonder	['Caudovirales']	['Siphoviridae']	['Fromanvirus', 'L5virus']
254	VC_277_1	14	13563.3	28950.8	0.31903	6.69196e-55	1.73205	9.27362	91	84	0.923077	6.77228	Mycobacterium~phage~BellusTerra,Mycobacterium~phage~HINdeR,Mycobacterium~phage~Iracema64,Mycobacterium~phage~Kampy,Mycobacterium~phage~Nyxis,Mycobacterium~phage~Obama12,Mycobacterium~phage~RhynO,Mycobacterium~phage~Severus,Mycobacterium~phage~Sheen,Mycobacterium~phage~Timshel,Mycobacterium~phage~Trike,Mycobacterium~phage~Twister,Mycobacterium~phage~Wile,Mycobacterium~virus~Peaches	['Caudovirales']	['Siphoviridae']	['Fromanvirus', 'L5virus']
255	VC_279_0	3	480.162	5331.87	0.0826152	0.00296659	1.41421	4.79583	3	3	1	3.59754	Rhodococcus~phage~CosmicSans,Rhodococcus~phage~RER2,Rhodococcus~virus~RGL3	['Caudovirales']	['Siphoviridae']	['Rerduovirus', 'Rer2virus', 'Unassigned']
256	VC_27_0	9	5963.47	903.861	0.868382	1.54658e-11	1.73205	7.93725	36	36	1	6.23943	Acinetobacter~phage~AB1,Acinetobacter~phage~AP22,Acinetobacter~phage~AbP2,Acinetobacter~phage~IME-AB2,Acinetobacter~phage~LZ35,Acinetobacter~phage~WCHABP1,Acinetobacter~phage~WCHABP12,Acinetobacter~phage~YMC-13-01-C62,Acinetobacter~phage~YMC11/12/R2315	['Caudovirales']	['Myoviridae']	['Ap22virus', 'Obolenskvirus']
257	VC_280_0	9	4345.35	3791.45	0.534037	3.12739e-22	1.41421	7.54983	36	36	1	5.30185	Mycobacterium~phage~Angel,Mycobacterium~phage~Cambiare,Mycobacterium~phage~FlagStaff,Mycobacterium~phage~Jolie2,Mycobacterium~phage~Leo,Mycobacterium~phage~MOOREtheMARYer,Mycobacterium~phage~Sneeze,Mycobacterium~virus~Halo,Mycobacterium~virus~Liefie	['Caudovirales']	['Siphoviridae']	['Liefievirus']
258	VC_281_0	4	1016.37	10677.3	0.0869166	2.9601e-05	7.14143	8.88819	6	6	1	8.41537	Mycobacterium~phage~Jabbawokkie,Mycobacterium~virus~Avani,Mycobacterium~virus~Che9d,Mycobacterium~virus~Yoshi	['Caudovirales']	['Siphoviridae']	['Cheoctovirus', 'Che8virus']
259	VC_282_0	4	587.795	0	1	1	3	4.3589	6	6	1	3.84944	Haloarcula~californiae~icosahedral~virus~1,Haloarcula~hispanica~icosahedral~virus~2,Haloarcula~hispanica~virus~PH1,Haloarcula~hispanica~virus~SH1	['Unassigned']	['Sphaerolipoviridae']	['Alphasphaerolipovirus']
260	VC_283_0	2	26.6151	25.7332	0.508424	0.285714	0	0	1	1	1	0	Haloarcula~hispanica~pleomorphic~virus~1,Haloarcula~hispanica~pleomorphic~virus~2	['Unassigned']	['Pleolipoviridae']	['Alphapleolipovirus']
261	VC_285_0	3	699.162	85.7243	0.890781	0.00909091	4.47214	7.81025	3	3	1	6.52083	Halovirus~HCTV-1,Halovirus~HCTV-5,Halovirus~HVTV-1	['Unassigned']	['Unassigned']	['Unassigned']
262	VC_286_0	4	1636.74	562.299	0.744297	2.6805e-05	2.64575	5.2915	6	6	1	4.2181	Halorubrum~phage~HF2,Halovirus~HF1,Halovirus~HRTV-5,Halovirus~HRTV-8	['Unassigned']	['Unassigned']	['Unassigned']
263	VC_288_0	2	68.2631	74.2461	0.479008	0.4	4	4	1	1	1	4	Halovirus~HCTV-2,Halovirus~HHTV-2	['Unassigned']	['Unassigned']	['Unassigned']
264	VC_289_0	4	451.511	0	1	1	1	3.4641	6	6	1	2.37394	Helicobacter~phage~1961P,Helicobacter~phage~KHP30,Helicobacter~phage~KHP40,Helicobacter~phage~phiHP33	['Caudovirales']	['Podoviridae']	['Una961virus', 'Schmidvirus']
265	VC_28_0	19	20241	2204.85	0.901771	7.48942e-76	1	5.47723	171	171	1	3.67179	Acinetobacter~phage~AB3,Acinetobacter~phage~Abp1,Acinetobacter~phage~Fri1,Acinetobacter~phage~IME200,Acinetobacter~phage~Petty,Acinetobacter~phage~SH-Ab~15519,Acinetobacter~phage~WCHABP5,Acinetobacter~phage~phiAB1,Acinetobacter~phage~phiAB6,Acinetobacter~phage~vB_AbaP_AS11,Acinetobacter~phage~vB_AbaP_AS12,Acinetobacter~phage~vB_AbaP_B1,Acinetobacter~phage~vB_AbaP_B3,Acinetobacter~phage~vB_AbaP_B5…	['Caudovirales']	['Podoviridae']	['Fri1virus', 'Friunavirus']
266	VC_290_0	2	44.0672	201.181	0.179684	0.125555	6.245	6.245	1	1	1	6.245	Lactobacillus~phage~LF1,Lactobacillus~phage~phiPYB5	['Caudovirales']	['Siphoviridae']	['Unassigned']
267	VC_292_0	3	136.582	869.16	0.135802	0.0044484	6.40312	8.83176	3	3	1	7.88701	Streptococcus~phage~315.2,Streptococcus~phage~315.5,Streptococcus~phage~T12	['Caudovirales']	['Siphoviridae', 'Unassigned']	['Unassigned']
268	VC_294_0	3	65.1674	929.487	0.0655177	0.0906369	8.24621	9	3	2	0.666667	8.55745	Lactococcus~phage~BM13,Lactococcus~phage~bIL285,Lactococcus~phage~bIL309	['Caudovirales']	['Siphoviridae']	['Unassigned']
269	VC_296_0	2	5.52283	155.475	0.0343038	0.385896	4.3589	4.3589	1	1	1	4.3589	Lactococcus~phage~GE1,Lactococcus~phage~Q54	['Caudovirales']	['Siphoviridae']	['Unassigned']
270	VC_297_0	18	20070.8	71.5449	0.996448	4.24768e-12	0	5.47723	153	153	1	4.09708	Lactococcus~phage~340,Lactococcus~phage~P680,Lactococcus~phage~jm2,Lactococcus~phage~jm3,Lactococcus~phage~phi7,Lactococcus~virus~712,Lactococcus~virus~ASCC191,Lactococcus~virus~Bibb29,Lactococcus~virus~CB13,Lactococcus~virus~CB14,Lactococcus~virus~CB19,Lactococcus~virus~CB20,Lactococcus~virus~P008,Lactococcus~virus~P2,Lactococcus~virus~Sl4,Lactococcus~virus~bIL170,Lactococcus~virus~jj50,Lactococ…	['Caudovirales']	['Siphoviridae']	['Skunavirus', 'Sk1virus']
271	VC_298_0	7	2523.42	83.9297	0.96781	1.36548e-06	0	2.44949	21	21	1	1.84443	Lactococcus~phage~D4410,Lactococcus~phage~D4412,Lactococcus~phage~M5938,Lactococcus~phage~M6162,Lactococcus~phage~M6165,Lactococcus~virus~bIL67,Lactococcus~virus~c2	['Caudovirales']	['Siphoviridae']	['Ceduovirus', 'C2virus']
272	VC_299_0	2	11.491	0	1	1	4.12311	4.12311	1	1	1	4.12311	Lactococcus~phage~bIL310,Lactococcus~phage~bIL312	['Caudovirales']	['Siphoviridae']	['Unassigned']
273	VC_2_0	5	2234.95	2155.06	0.509099	1.42372e-07	3.16228	4.3589	10	10	1	3.77371	Pseudomonas~phage~LKO4,Pseudomonas~phage~MP1412,Pseudomonas~phage~PAE1,Pseudomonas~virus~M6,Pseudomonas~virus~Yua	['Caudovirales']	['Siphoviridae']	['Yuavirus']
274	VC_300_0	6	1896.95	1422	0.57155	1.16144e-08	0	2.23607	15	15	1	1.58165	Leuconostoc~phage~Lmd1,Leuconostoc~phage~P793,Leuconostoc~phage~phiLN03,Leuconostoc~phage~phiLN04,Leuconostoc~phage~phiLN12,Leuconostoc~phage~phiLN6B	['Caudovirales']	['Siphoviridae']	['Lmd1virus']
275	VC_301_0	7	2387.62	1422	0.626734	1.29538e-10	0	3.87298	21	21	1	2.94683	Leuconostoc~phage~1-A4,Leuconostoc~phage~Ln-8,Leuconostoc~phage~Ln-9,Leuconostoc~phage~phiLN25,Leuconostoc~phage~phiLN34,Leuconostoc~phage~phiLNTR2,Leuconostoc~phage~phiLNTR3	['Caudovirales']	['Siphoviridae']	['Una4virus', 'Unaquatrovirus']
276	VC_302_0	2	101.754	0	1	1	1.41421	1.41421	1	1	1	1.41421	Methanobacterium~phage~psiM2,Methanothermobacter~phage~psiM100	['Caudovirales']	['Siphoviridae']	['Unassigned']
277	VC_303_0	3	375.259	80.7378	0.822942	0.00656104	2	2.82843	3	3	1	2.42597	Streptomyces~virus~TG1,Streptomyces~virus~phiBT1,Streptomyces~virus~phiC31	['Caudovirales']	['Siphoviridae']	['Phic31virus']
278	VC_304_0	6	1740.53	0	1	1	2	5.56776	15	15	1	4.52585	Microbacterium~phage~Eleri,Microbacterium~phage~Golden,Microbacterium~phage~Hamlet,Microbacterium~phage~Ilzat,Microbacterium~phage~Koji,Microbacterium~phage~Pikmin	['Caudovirales']	['Siphoviridae']	['Elerivirus', 'Kojivirus', 'Ilzatvirus', 'Pikminvirus']
279	VC_305_0	2	300	0	1	1	3.31662	3.31662	1	1	1	3.31662	Microcystis~phage~MaMV-DC,Microcystis~virus~Ma-LMM01	['Caudovirales']	['Myoviridae']	['Unassigned']
280	VC_306_0	49	215932	442.784	0.997954	8.12023e-94	2.44949	7.87401	1176	1176	1	6.42142	Mycobacterium~phage~Abrogate,Mycobacterium~phage~Aeneas,Mycobacterium~phage~Alsfro,Mycobacterium~phage~Alvin,Mycobacterium~phage~Barriga,Mycobacterium~phage~CASbig,Mycobacterium~phage~DD5,Mycobacterium~phage~Dreamboat,Mycobacterium~phage~Edtherson,Mycobacterium~phage~Gompeii16,Mycobacterium~phage~Graduation,Mycobacterium~phage~HanShotFirst,Mycobacterium~phage~Lamina13,Mycobacterium~phage~Makemake…	['Caudovirales']	['Siphoviridae']	['Fromanvirus', 'L5virus']
281	VC_307_0	21	63000	4797.07	0.929244	6.44767e-56	2.64575	8.24621	210	210	1	5.86482	Mycobacterium~phage~Alice,Mycobacterium~phage~ArcherS7,Mycobacterium~phage~Astraea,Mycobacterium~phage~Breeniome,Mycobacterium~phage~Bxz1,Mycobacterium~phage~Cali,Mycobacterium~phage~Catera,Mycobacterium~phage~Dandelion,Mycobacterium~phage~ET08,Mycobacterium~phage~Gizmo,Mycobacterium~phage~HyRo,Mycobacterium~phage~LinStu,Mycobacterium~phage~Lukilu,Mycobacterium~phage~MoMoMixon,Mycobacterium~phage…	['Caudovirales']	['Myoviridae']	['Bxz1virus', 'Bixzunavirus']
282	VC_308_0	3	900	7005	0.113852	0.00516477	4.47214	8.12404	3	3	1	6.86539	Mycobacterium~phage~Ariel,Mycobacterium~phage~MiaZeal,Mycobacterium~virus~Courthouse	['Caudovirales']	['Siphoviridae']	['Omegavirus']
283	VC_308_1	3	900	7090.95	0.112627	0.00590528	7.48331	8.60233	3	3	1	7.90047	Mycobacterium~phage~Minerva,Mycobacterium~phage~Wanda,Mycobacterium~virus~Optimus	['Caudovirales']	['Siphoviridae']	['Omegavirus']
284	VC_308_2	1	0	2733.96	0	1	0	0	1	1	1	0	Mycobacterium~phage~Redno2	['Caudovirales']	['Siphoviridae']	['Omegavirus']
285	VC_308_3	1	0	2558.45	0	1	0	0	1	1	1	0	Mycobacterium~phage~Thibault	['Caudovirales']	['Siphoviridae']	['Omegavirus']
286	VC_308_4	1	0	3091.51	0	1	0	0	1	1	1	0	Mycobacterium~virus~Omega	['Caudovirales']	['Siphoviridae']	['Omegavirus']
287	VC_309_0	9	8540.5	2210.33	0.794404	7.45052e-23	2.64575	8.88819	36	36	1	6.70154	Mycobacterium~phage~Archie,Mycobacterium~phage~Crossroads,Mycobacterium~phage~Gardann,Mycobacterium~phage~Lolly9,Mycobacterium~phage~Snenia,Mycobacterium~phage~Whirlwind,Mycobacterium~virus~Bron,Mycobacterium~virus~Faith1,Mycobacterium~virus~Rumpelstiltskin	['Caudovirales']	['Siphoviridae']	['Bronvirus']
288	VC_310_0	3	705.55	631.112	0.527845	0.00502408	2	7.93725	3	3	1	5.95817	Mycobacterium~phage~Bongo,Mycobacterium~phage~PegLeg,Mycobacterium~phage~Rey	['Caudovirales']	['Siphoviridae']	['Bongovirus', 'Reyvirus']
289	VC_311_0	25	90000	3218.15	0.965477	1.4265e-130	2.64575	7.07107	300	300	1	5.52091	Mycobacterium~phage~Bruin,Mycobacterium~phage~Contagion,Mycobacterium~phage~DrDrey,Mycobacterium~phage~Dumbo,Mycobacterium~phage~Dusk,Mycobacterium~phage~Goku,Mycobacterium~phage~HufflyPuff,Mycobacterium~phage~Lilac,Mycobacterium~phage~Mindy,Mycobacterium~phage~Murphy,Mycobacterium~phage~Nala,Mycobacterium~phage~NelitzaMV,Mycobacterium~phage~PhatBacter,Mycobacterium~phage~Phaux,Mycobacterium~phag…	['Caudovirales']	['Siphoviridae']	['Kostyavirus', 'Cjw1virus']
290	VC_312_0	4	1800	1406.63	0.561337	2.82654e-05	3.31662	4.89898	6	6	1	3.98946	Mycobacterium~phage~Catdawg,Mycobacterium~phage~Dylan,Mycobacterium~virus~Corndog,Mycobacterium~virus~Firecracker	['Caudovirales']	['Siphoviridae']	['Corndogvirus']
291	VC_313_0	2	284.93	34.1647	0.892932	0.139386	3.31662	3.31662	1	1	1	3.31662	Mycobacterium~phage~Marvin,Mycobacterium~phage~MosMoris	['Caudovirales']	['Siphoviridae']	['Marvinvirus']
292	VC_314_0	2	19.3754	0	1	1	1	1	1	1	1	1	Mycoplasma~phage~MAV1,Mycoplasma~phage~phiMFV1	['Unassigned']	['Unassigned']	['Unassigned']
293	VC_315_0	2	166.116	0	1	1	1.73205	1.73205	1	1	1	1.73205	Nonlabens~phage~P12024L,Nonlabens~phage~P12024S	['Caudovirales']	['Siphoviridae']	['P12024virus']
294	VC_316_0	2	1.76451	8.59336	0.170355	1	4.58258	4.58258	1	1	1	4.58258	Pelagibacter~phage~HTVC010P,k141_1904058	['Caudovirales', 'Unassigned']	['Podoviridae', 'Unassigned']	['Unassigned']
295	VC_317_0	2	128.532	0	1	1	1.41421	1.41421	1	1	1	1.41421	Phormidium~phage~MIS-PhV1A,Phormidium~phage~MIS-PhV1B	['Unassigned']	['Unassigned']	['Unassigned']
296	VC_318_0	2	214.84	0	1	1	2	2	1	1	1	2	Polaribacter~phage~P12002L,Polaribacter~phage~P12002S	['Caudovirales']	['Siphoviridae']	['P12002virus']
297	VC_319_0	70	274411	0	1	1	0	5.19615	2415	2415	1	3.62686	Propionibacterium~phage~ATCC29399B_C,Propionibacterium~phage~ATCC29399B_T,Propionibacterium~phage~Attacne,Propionibacterium~phage~BruceLethal,Propionibacterium~phage~Enoki,Propionibacterium~phage~Keiki,Propionibacterium~phage~Kubed,Propionibacterium~phage~Lauchelly,Propionibacterium~phage~Moyashi,Propionibacterium~phage~MrAK,Propionibacterium~phage~Ouroboros,Propionibacterium~phage~P1.1,Propionib…	['Caudovirales']	['Siphoviridae']	['Pa6virus', 'Pahexavirus']
298	VC_31_0	3	17.9466	7.59031	0.702771	0.00755598	0	0	3	3	1	0	Enterobacteria~phage~SP,Escherichia~virus~FI,Escherichia~virus~Qbeta	['Unassigned']	['Leviviridae']	['Allolevivirus']
299	VC_321_0	2	63.8636	0	1	1	1	1	1	1	1	1	Pseudoalteromonas~phage~Cr39582,Pseudoalteromonas~virus~PM2	['Unassigned']	['Corticoviridae']	['Corticovirus']
300	VC_322_0	3	43.1308	42.3574	0.504523	0.4	6.48074	8.83176	3	3	1	7.68616	Rhizobium~phage~vB_RleS_L338C,Stenotrophomonas~phage~vB_SmaS_DLP_5,Vibrio~phage~SIO-2	['Caudovirales']	['Siphoviridae']	['Unassigned', 'Delepquintavirus']
301	VC_323_0	2	258.113	0	1	1	1	1	1	1	1	1	Pseudomonas~phage~KPP25,Pseudomonas~phage~phiR18	['Caudovirales']	['Podoviridae']	['Kpp25virus']
302	VC_324_0	2	160.638	63.5379	0.716572	0.666667	7.4162	7.4162	1	1	1	7.4162	Pseudomonas~phage~Lu11,Pseudomonas~phage~PaBG	['Caudovirales']	['Myoviridae']	['Unassigned']
303	VC_325_0	2	8.78038	1.47174	0.856445	1	5.74456	5.74456	1	1	1	5.74456	Shewanella~sp.~phage~1/44,Stenotrophomonas~phage~S1	['Caudovirales']	['Siphoviridae']	['Unassigned']
304	VC_326_0	2	167.982	0	1	1	0	0	1	1	1	0	Pseudomonas~phage~PaP2,Pseudomonas~virus~119X	['Caudovirales']	['Podoviridae']	['Unassigned']
305	VC_327_0	2	32.7051	28.6651	0.532915	0.20304	1.41421	1.41421	1	1	1	1.41421	Pseudomonas~phage~phi13,Pseudomonas~phage~phiYY	['Unassigned']	['Cystoviridae']	['Cystovirus']
306	VC_328_0	2	8.79093	7.05487	0.55478	0.666667	2.82843	2.82843	1	1	1	2.82843	Pseudomonas~phage~phi12,Pseudomonas~phage~phi2954	['Unassigned']	['Cystoviridae']	['Cystovirus']
307	VC_329_0	2	40.6349	21.6102	0.652821	0.263552	0	0	1	1	1	0	Pseudomonas~phage~phiNN,Pseudomonas~virus~phi6	['Unassigned']	['Cystoviridae']	['Cystovirus']
308	VC_32_0	4	235.921	2694.31	0.0805126	0.00367729	2.44949	5.47723	6	6	1	4.71414	Pantoea~phage~LIMElight,Proteus~phage~PM~75,Proteus~phage~PM16,Vibrio~phage~VP93	['Caudovirales']	['Podoviridae']	['Phikmvvirus', 'Unassigned']
309	VC_330_0	2	19.6712	0	1	1	1.41421	1.41421	1	1	1	1.41421	Pyrobaculum~spherical~virus,Thermoproteus~tenax~spherical~virus~1	['Unassigned']	['Globuloviridae']	['Globulovirus']
310	VC_331_0	3	92.9919	6.46451	0.935002	0.1	1	2.23607	3	3	1	1.74536	Ralstonia~phage~RS603,Ralstonia~phage~RSM1,Ralstonia~phage~RSM3	['Unassigned']	['Inoviridae']	['Habenivirus']
311	VC_332_0	3	89.9769	15.9457	0.849459	0.049746	1	2	3	3	1	1.57735	Ralstonia~phage~RSS0,Ralstonia~phage~RSS1,Ralstonia~phage~RSS20	['Unassigned']	['Inoviridae']	['Unassigned']
312	VC_333_0	2	11.3688	8.6457	0.568029	0.345779	2	2	1	1	1	2	Ralstonia~phage~PE226,Ralstonia~phage~p12J	['Unassigned']	['Inoviridae']	['Unassigned']
313	VC_334_0	2	144.223	4.51833	0.969623	0.4	0	0	1	1	1	0	Rhodobacter~phage~RcCronus,Rhodobacter~phage~RcRhea	['Caudovirales']	['Siphoviridae']	['Cronusvirus']
314	VC_335_0	2	79.2186	655.198	0.107866	0.133333	8.544	8.544	1	1	1	8.544	Rhodococcus~phage~Trina,Rhodococcus~phage~Weasels2	['Caudovirales']	['Siphoviridae']	['Trinavirus', 'Weaselvirus']
315	VC_336_0	6	4500	1348.18	0.76947	3.25249e-07	3.74166	8.06226	15	15	1	6.69247	Streptomyces~phage~Jay2Jay,Streptomyces~phage~Mildred21,Streptomyces~phage~NootNoot,Streptomyces~phage~Paradiddles,Streptomyces~phage~Peebs,Streptomyces~phage~Samisti12	['Caudovirales']	['Siphoviridae']	['Samistivirus']
316	VC_337_0	2	2.37638	0	1	1	5	5	1	1	1	5	Riemerella~phage~RAP44,k141_3655439	['Caudovirales', 'Unassigned']	['Siphoviridae', 'Unassigned']	['Unassigned']
317	VC_338_0	3	93.156	0	1	1	0	2	3	3	1	1.33333	Spiroplasma~phage~1-C74,Spiroplasma~phage~1-R8A2B,Spiroplasma~virus~SkV1CR23x	['Unassigned']	['Inoviridae']	['Vespertiliovirus']
318	VC_339_0	4	33.7256	7.05601	0.826981	0.17981	2	2.44949	6	6	1	2.22474	Stenotrophomonas~phage~PSH1,Stenotrophomonas~phage~SMA7,Stenotrophomonas~phage~SMA9,Stenotrophomonas~phage~phiSHP2	['Unassigned']	['Inoviridae']	['Unassigned']
319	VC_33_0	9	10800	145693	0.0690126	9.32565e-15	3.87298	7.93725	36	36	1	6.02785	Enterobacteria~phage~RB69,Escherichia~coli~O157~typing~phage~3,Escherichia~coli~O157~typing~phage~6,Escherichia~phage~APCEc01,Escherichia~phage~ST0,Escherichia~phage~vB_EcoM_JS09,Escherichia~phage~vB_EcoM_PhAPEC2,Shigella~phage~SHSML-52-1,Shigella~phage~Shf125875	['Caudovirales']	['Myoviridae']	['Rb69virus', 'Mosigvirus']
320	VC_33_1	8	8400	107805	0.0722863	1.20546e-17	4	9	28	27	0.964286	7.35507	Enterobacteria~phage~Bp7,Enterobacteria~phage~IME08,Enterobacteria~phage~JS10,Enterobacteria~phage~vB_EcoM_VR5,Escherichia~phage~JS98,Escherichia~phage~MX01,Escherichia~phage~QL01,Escherichia~phage~WG01	['Caudovirales']	['Myoviridae']	['Js98virus', 'Dhakavirus']
321	VC_33_10	1	0	14262	0	1	0	0	1	1	1	0	Klebsiella~phage~PKO111	['Caudovirales']	['Myoviridae']	['Jd18virus']
322	VC_33_11	2	300	23077.3	0.0128329	0.0859401	6.16441	6.16441	1	1	1	6.16441	Yersinia~phage~phiR1-RT,Yersinia~phage~vB_YenM_TG1	['Caudovirales']	['Myoviridae']	['Tg1virus']
323	VC_33_12	5	3000	70569.9	0.0407776	4.55091e-07	6.32456	8.544	10	10	1	7.52086	Escherichia~phage~vB_EcoM_VR20,Escherichia~phage~vB_EcoM_VR25,Escherichia~phage~vB_EcoM_VR26,Escherichia~phage~vB_EcoM_VR7,Shigella~phage~SP18	['Caudovirales']	['Myoviridae']	['Sp18virus']
324	VC_33_2	1	0	14155.5	0	1	0	0	1	1	1	0	Edwardsiella~phage~PEi20	['Caudovirales']	['Myoviridae']	['Unassigned']
325	VC_33_3	1	0	13957.8	0	1	0	0	1	1	1	0	Pectobacterium~bacteriophage~PM2	['Caudovirales']	['Myoviridae']	['Unassigned']
326	VC_33_4	1	0	14030.7	0	1	0	0	1	1	1	0	Serratia~phage~CHI14	['Caudovirales']	['Myoviridae']	['Winklervirus']
327	VC_33_5	32	148800	268289	0.356759	1.66118e-225	0	9.27362	496	494	0.995968	7.0922	Enterobacteria~phage~RB27,Enterobacteria~phage~RB51,Enterobacteria~phage~RB68,Escherichia~phage~AR1,Escherichia~phage~ECML-134,Escherichia~phage~HY01,Escherichia~phage~HY03,Escherichia~phage~RB3,Escherichia~phage~UFV-AREG1,Escherichia~phage~ime09,Escherichia~phage~slur02,Escherichia~phage~slur03,Escherichia~phage~slur04,Escherichia~phage~slur07,Escherichia~phage~slur14,Escherichia~phage~vB_EcoM-U…	['Caudovirales']	['Myoviridae']	['Tequatrovirus', 'T4virus']
328	VC_33_6	5	3000	66032.6	0.0434577	1.51109e-07	6.08276	8.30662	10	10	1	7.50208	Salmonella~phage~Melville,Salmonella~phage~STML-198,Salmonella~phage~STP4-a,Salmonella~phage~vB_SenMS16,Salmonella~phage~vB_SnwM_CGG4-1	['Caudovirales']	['Myoviridae']	['Gelderlandvirus', 'S16virus']
329	VC_33_7	3	900	40644.1	0.0216638	0.00512955	7.61577	8.30662	3	3	1	7.91088	Citrobacter~phage~CF1~ERZ-2017,Citrobacter~phage~Merlin,Citrobacter~phage~Moon	['Caudovirales']	['Myoviridae']	['Moonvirus']
330	VC_33_8	2	300	28227.3	0.0105162	0.103494	6.55744	6.55744	1	1	1	6.55744	Enterobacter~phage~CC31,Enterobacter~phage~PG7	['Caudovirales']	['Myoviridae']	['Cc31virus']
331	VC_33_9	2	300	27199	0.0109095	0.0915113	6.16441	6.16441	1	1	1	6.16441	Klebsiella~phage~JD18,Klebsiella~phage~vB_KpnM_KpV477	['Caudovirales']	['Myoviridae']	['Jd18virus', 'Jiaodavirus']
332	VC_340_0	15	16951	27.5268	0.998379	4.22452e-10	1.41421	7.14143	105	105	1	5.08853	Streptomyces~phage~Aaronocolus,Streptomyces~phage~Amela,Streptomyces~phage~Caliburn,Streptomyces~phage~Danzina,Streptomyces~phage~Hydra,Streptomyces~phage~Izzy,Streptomyces~phage~Lannister,Streptomyces~phage~Lika,Streptomyces~phage~Nanodon,Streptomyces~phage~R4,Streptomyces~phage~Sujidade,Streptomyces~phage~Zemlya,Streptomyces~phage~phiCAM,Streptomyces~phage~phiELB20,Streptomyces~phage~phiHau3	['Caudovirales']	['Siphoviridae']	['Likavirus', 'Camvirus', 'R4virus', 'Unassigned']
333	VC_341_0	3	163.576	17.316	0.904275	0.2	6.48074	7.07107	3	3	1	6.67752	Streptomyces~phage~SF1,Streptomyces~phage~SF3,Streptomyces~phage~VWB	['Caudovirales']	['Siphoviridae']	['Unassigned']
334	VC_342_0	3	471.413	0	1	1	1.41421	4.12311	3	3	1	3.22014	Streptomyces~phage~TP1604,Streptomyces~phage~YDN12,Streptomyces~phage~phiSAJS1	['Caudovirales']	['Siphoviridae']	['Ydn12virus', 'Woodruffvirus']
335	VC_343_0	2	68.64	0	1	1	1.73205	1.73205	1	1	1	1.73205	Sulfolobus~turreted~icosahedral~virus~1,Sulfolobus~turreted~icosahedral~virus~2	['Unassigned']	['Turriviridae']	['Alphaturrivirus']
336	VC_344_0	2	300	0	1	1	1.73205	1.73205	1	1	1	1.73205	Thermus~phage~TMA,Thermus~phage~phiYS40	['Caudovirales']	['Myoviridae']	['Unassigned']
337	VC_345_0	2	73.8847	0	1	1	2.82843	2.82843	1	1	1	2.82843	Thermus~virus~IN93,Thermus~virus~P23-77	['Unassigned']	['Sphaerolipoviridae']	['Gammasphaerolipovirus']
338	VC_346_0	2	300	0	1	1	0	0	1	1	1	0	Thermus~virus~P23-45,Thermus~virus~P74-26	['Caudovirales']	['Siphoviridae']	['P23virus']
339	VC_347_0	3	82.7081	0	1	1	0	0	3	3	1	0	Uncultured~phage~WW-nAnB~strain~2,Uncultured~phage~WW-nAnB~strain~3,uncultured~phage~WW-nAnB	['Unassigned']	['Inoviridae']	['Unassigned']
340	VC_348_0	5	1380.33	0	1	1	1.41421	2.82843	10	10	1	2.41126	Vibrio~phage~J2,Vibrio~phage~QH,Vibrio~phage~VP2,Vibrio~phage~VP5,Vibrio~phage~phiVC8	['Caudovirales']	['Podoviridae']	['Enhodamvirus', 'Vp5virus']
341	VC_349_0	2	10.0063	2.88992	0.77591	1	2.23607	2.23607	1	1	1	2.23607	Vibrio~phage~KSF1,Vibrio~phage~VCY-phi	['Unassigned']	['Inoviridae']	['Unassigned']
342	VC_34_0	2	300	11698.7	0.0250027	0.103683	1.73205	1.73205	1	1	1	1.73205	Aeromonas~virus~31,Aeromonas~virus~44RR2	['Caudovirales']	['Myoviridae']	['Secunda5virus', 'Biquartavirus']
343	VC_34_1	5	3000	24996.1	0.107158	1.30473e-07	5.47723	7.34847	10	10	1	6.38385	Aeromonas~phage~AS-gz,Aeromonas~phage~Aes012,Aeromonas~phage~Aes508,Aeromonas~phage~phiAS4,Aeromonas~virus~25	['Caudovirales']	['Myoviridae']	['Tulanevirus', 'Secunda5virus']
344	VC_34_2	1	0	6262.14	0	1	0	0	1	1	1	0	Stenotrophomonas~phage~IME13	['Caudovirales']	['Myoviridae']	['Secunda5virus']
345	VC_350_0	2	274.935	2.06439	0.992547	1	2	2	1	1	1	2	Vibrio~phage~SSP002,Vibrio~phage~vB_VpaS_MAR10	['Caudovirales']	['Siphoviridae']	['Ssp2virus']
346	VC_351_0	2	25.9162	18.4347	0.584344	0.207196	1.41421	1.41421	1	1	1	1.41421	Vibrio~phage~VfO3K6,Vibrio~phage~VfO4K68	['Unassigned']	['Inoviridae']	['Unassigned']
347	VC_352_0	4	146.716	48.4597	0.751713	0.0011655	0	2.44949	6	6	1	1.96633	Vibrio~phage~VEJphi,Vibrio~phage~VGJphi,Vibrio~phage~VSK,Vibrio~virus~fs1	['Unassigned']	['Inoviridae']	['Fibrovirus']
348	VC_353_0	2	29.1148	0	1	1	1.73205	1.73205	1	1	1	1.73205	Vibrio~phage~VFJ,Vibrio~phage~fs2	['Unassigned']	['Inoviridae']	['Saetivirus']
349	VC_354_0	6	337.016	58.4932	0.852107	0.000244848	2.64575	4.47214	15	15	1	3.58308	k141_1703765,k141_2192204,k141_3030816,k141_4255589,k141_6257764,k141_6361735	['Unassigned']	['Unassigned']	['Unassigned']
350	VC_355_0	2	7.87313	22.2104	0.261709	0.8	2.23607	2.23607	1	1	1	2.23607	k141_1703211,k141_6644828	['Unassigned']	['Unassigned']	['Unassigned']
351	VC_356_0	2	18.7883	4.34128	0.812306	1	1	1	1	1	1	1	k141_1713872,k141_2043129	['Unassigned']	['Unassigned']	['Unassigned']
352	VC_357_0	2	14.0132	9.62452	0.592832	0.666667	1.41421	1.41421	1	1	1	1.41421	k141_1863874,k141_4970227	['Unassigned']	['Unassigned']	['Unassigned']
353	VC_358_0	2	18.1863	0	1	1	1	1	1	1	1	1	k141_2064433,k141_2113397	['Unassigned']	['Unassigned']	['Unassigned']
354	VC_359_0	2	17.1963	16.339	0.512782	0.5	2.44949	2.44949	1	1	1	2.44949	k141_256144,k141_3291523	['Unassigned']	['Unassigned']	['Unassigned']
355	VC_35_0	2	300	8017.95	0.0360666	0.0859604	7.61577	7.61577	1	1	1	7.61577	Aeromonas~phage~CC2,Aeromonas~virus~65	['Caudovirales']	['Myoviridae']	['Unassigned']
356	VC_35_1	3	900	12718.4	0.0660872	0.00288502	7.07107	8.7178	3	3	1	7.71244	Aeromonas~phage~PX29,Aeromonas~phage~phiAS5,Aeromonas~virus~Aeh1	['Caudovirales']	['Myoviridae']	['Unassigned']
357	VC_360_0	2	35.5352	37.4097	0.487152	0.4	3.74166	3.74166	1	1	1	3.74166	k141_2774779,k141_6785596	['Unassigned']	['Unassigned']	['Unassigned']
358	VC_361_0	2	15.5295	0	1	1	5.19615	5.19615	1	1	1	5.19615	k141_282155,k141_6706382	['Unassigned']	['Unassigned']	['Unassigned']
359	VC_362_0	2	12.268	0	1	1	2.23607	2.23607	1	1	1	2.23607	k141_5520380,k141_6570255	['Unassigned']	['Unassigned']	['Unassigned']
360	VC_36_0	6	4500	25101.9	0.152017	4.82595e-09	3.31662	6.32456	15	15	1	5.06099	Enterobacter~phage~phiEap-3,Klebsiella~phage~KP15,Klebsiella~phage~KP27,Klebsiella~phage~Matisse,Klebsiella~phage~Miro,Klebsiella~phage~PMBT1	['Caudovirales']	['Myoviridae']	['Kp15virus', 'Slopekvirus']
361	VC_36_1	8	8400	28161.2	0.229752	3.99797e-16	3.16228	7.54983	28	28	1	6.38068	Citrobacter~phage~IME-CF2,Citrobacter~phage~Margaery,Citrobacter~phage~Miller,Citrobacter~phage~vB_CfrM_CfP1,Cronobacter~phage~vB_CsaM_GAP161,Escherichia~phage~Lw1,Escherichia~virus~RB16,Escherichia~virus~RB43	['Caudovirales']	['Myoviridae']	['Unassigned']
362	VC_37_0	5	3000	20848.7	0.125793	5.85202e-08	2.82843	6.16441	10	10	1	4.76274	Enterobacteria~phage~GEC-3S,Enterobacteria~phage~Phi1,Enterobacteria~phage~RB49,Escherichia~phage~ECD7,Escherichia~phage~JSE	['Caudovirales']	['Myoviridae']	['Krischvirus', 'Rb49virus']
363	VC_39_0	3	175.168	29.1065	0.857513	0.00909091	4.69042	7.28011	3	3	1	6.37065	Acinetobacter~phage~Bphi-B1251,Acinetobacter~phage~YMC11/11/R3177,Acinetobacter~phage~vB_AbaS_TRS1	['Caudovirales']	['Siphoviridae']	['Vieuvirus']
364	VC_3_0	3	706.709	2101.02	0.251701	0.00359824	3.31662	3.74166	3	3	1	3.55461	Escherichia~phage~CAjan,Escherichia~phage~Seurat,Escherichia~phage~slur01	['Caudovirales']	['Siphoviridae']	['Seuratvirus']
365	VC_3_1	6	2559.14	2688.82	0.487645	7.67701e-09	2.82843	7.87401	15	15	1	5.16714	Enterobacteria~phage~9g,Enterobacteria~phage~JenK1,Enterobacteria~phage~JenP1,Enterobacteria~phage~JenP2,Pantoea~phage~vB_PagS_Vid5,Salmonella~phage~SE1~(in:Nonagvirus)	['Caudovirales']	['Siphoviridae']	['Nonagvirus', 'Vidquintavirus']
366	VC_40_0	2	113.168	322.63	0.25968	0.105736	6.245	6.245	1	1	1	6.245	Pseudomonas~phage~YMC11/07/P54_PAE_BP,Pseudomonas~phage~phi297	['Caudovirales']	['Siphoviridae']	['Unassigned']
367	VC_40_1	1	0	377.469	0	1	0	0	1	1	1	0	Pseudomonas~phage~JBD44	['Caudovirales']	['Siphoviridae']	['Unassigned']
368	VC_40_2	2	195.602	548.393	0.262908	0.0512821	5.83095	5.83095	1	1	1	5.83095	Pseudomonas~virus~D3,Pseudomonas~virus~PMG1	['Caudovirales']	['Siphoviridae']	['D3virus']
369	VC_40_3	1	0	258.478	0	1	0	0	1	1	1	0	Pseudomonas~phage~PAJU2	['Caudovirales']	['Siphoviridae']	['Unassigned']
370	VC_40_4	1	0	359.446	0	1	0	0	1	1	1	0	Pseudomonas~phage~YMC11/02/R656	['Caudovirales']	['Siphoviridae']	['Unassigned']
371	VC_41_0	2	262.952	319.449	0.451497	0.0954501	0	0	1	1	1	0	Rhizobium~phage~RHEph04,Rhizobium~phage~RHEph06	['Caudovirales']	['Myoviridae']	['Rheph4virus', 'Kleczkowskavirus']
372	VC_42_0	2	147.677	771.588	0.160647	0.0943657	4.79583	4.79583	1	1	1	4.79583	Acinetobacter~phage~vB_AbaM_Acibel004,Acinetobacter~phage~vB_AbaM_phiAbaA1	['Caudovirales']	['Myoviridae']	['Unassigned']
373	VC_43_0	15	31494.1	14807.6	0.680193	2.53522e-51	0	7.61577	105	105	1	5.09154	Pseudomonas~phage~C11,Pseudomonas~phage~JG004,Pseudomonas~phage~K5,Pseudomonas~phage~K8,Pseudomonas~phage~PA10,Pseudomonas~phage~PAK_P1,Pseudomonas~phage~PAK_P2,Pseudomonas~phage~PAK_P4,Pseudomonas~phage~PaP1,Pseudomonas~phage~PaoP5,Pseudomonas~phage~Zigelbrucke,Pseudomonas~phage~phiMK,Pseudomonas~phage~vB_PaeM_C2-10_Ab02,Pseudomonas~phage~vB_PaeM_C2-10_Ab1,Pseudomonas~phage~vB_PaeM_MAG1	['Caudovirales']	['Myoviridae']	['Pakpunavirus']
374	VC_45_0	2	300	3860.2	0.0721118	0.0941944	3.16228	3.16228	1	1	1	3.16228	Pseudomonas~phage~vB_PsyM_KIL1,Pseudomonas~phage~vB_PsyM_KIL4	['Caudovirales']	['Myoviridae']	['Flaumdravirus']
375	VC_45_1	2	296.442	4916.15	0.0568703	0.0938082	6.40312	6.40312	1	1	1	6.40312	Pseudomonas~phage~VCM,Pseudomonas~phage~phiPsa374	['Caudovirales']	['Myoviridae']	['Otagovirus']
376	VC_46_0	2	300	1564.78	0.160877	0.0920032	7.4162	7.4162	1	1	1	7.4162	Enterobacteria~phage~phi92,Escherichia~phage~phAPEC8	['Caudovirales']	['Myoviridae']	['Unassigned']
377	VC_47_0	2	8.73452	282.741	0.0299665	0.161657	9	9	1	0	0	9	Pseudomonas~phage~phiPMW,Pseudomonas~phage~phiPto-bp6g	['Caudovirales']	['Myoviridae', 'Siphoviridae']	['Plaisancevirus', 'Unassigned']
378	VC_48_0	23	29321.2	5588.24	0.839922	1.41173e-99	2	7.48331	253	253	1	5.36631	Enterobacter~phage~phiEap-2,Escherichia~phage~K1-dep(1),Escherichia~phage~K1-dep(4),Escherichia~phage~K1-ind(2),Escherichia~phage~K1ind1,Escherichia~phage~VB_EcoS-Golestan,Salmonella~phage~BPS11Q3,Salmonella~phage~Ent1,Salmonella~phage~FSL~SP-031,Salmonella~phage~FSL~SP-101,Salmonella~phage~Jersey,Salmonella~phage~LSPA1,Salmonella~phage~MA12,Salmonella~phage~SE2,Salmonella~phage~SETP13,Salmonella…	['Caudovirales']	['Siphoviridae']	['Cornellvirus', 'K1gvirus', 'Kagunavirus', 'Jerseyvirus', 'Sp31virus']
379	VC_49_0	4	453.183	223.447	0.669765	1.48709e-06	1.73205	3.4641	6	6	1	2.56295	Bacillus~phage~Aurora,Bacillus~phage~Claudi,Bacillus~phage~MG-B1,Bacillus~phage~Stitch	['Caudovirales']	['Podoviridae']	['Salasvirus']
380	VC_51_0	2	69.9748	55.2364	0.558854	0.116559	1	1	1	1	1	1	Streptococcus~phage~CP-7,Streptococcus~phage~Cp-1	['Caudovirales']	['Podoviridae']	['Cp1virus']
381	VC_53_0	1	0	3564.74	0	1	0	0	1	1	1	0	Gordonia~phage~Sour	['Caudovirales']	['Siphoviridae']	['Sourvirus']
382	VC_55_0	21	61444.7	48558.1	0.558574	7.64079e-108	1.41421	3.87298	210	210	1	2.84276	Mycobacterium~phage~Apizium,Mycobacterium~phage~Badfish,Mycobacterium~phage~Colbert,Mycobacterium~phage~Eremos,Mycobacterium~phage~JacAttac,Mycobacterium~phage~Kikipoo,Mycobacterium~phage~Manad,Mycobacterium~phage~Newman,Mycobacterium~phage~OSmaximus,Mycobacterium~phage~Oline,Mycobacterium~phage~Orion,Mycobacterium~phage~PG1,Mycobacterium~phage~Phipps,Mycobacterium~phage~Pops,Mycobacterium~phage~…	['Caudovirales']	['Siphoviridae']	['Pg1virus', 'Pegunavirus']
383	VC_56_0	5	757.994	80.6322	0.903852	3.58813e-05	2.23607	7.48331	10	10	1	5.83987	Aeromonas~phage~pAh6-C,Enterobacteria~phage~phiEcoM-GJ1,Erwinia~phage~vB_EamM-Y2,Pectobacterium~phage~PM1,Shewanella~phage~Spp001	['Caudovirales']	['Myoviridae']	['Unassigned']
384	VC_57_0	2	6.58583	43.2469	0.132159	0.181818	2.23607	2.23607	1	1	1	2.23607	k141_814994,k141_979223	['Unassigned']	['Unassigned']	['Unassigned']
385	VC_58_0	5	102.967	354.79	0.224938	0.0773941	6.16441	8.48528	10	10	1	7.63589	Idiomarinaceae~phage~Phi1M2-2,Pseudoalteromonas~phage~BS5,Pseudoalteromonas~phage~H103,Pseudoalteromonas~phage~H105/1,Vibrio~phage~pYD21-A	['Caudovirales']	['Siphoviridae']	['Unassigned']
386	VC_59_0	5	1040.31	530.324	0.662351	1.76743e-07	1.41421	8.12404	10	10	1	6.96269	Aeromonas~phage~pIS4-A,Salmonella~phage~64795_sal3,Salmonella~phage~IME207,Salmonella~phage~Vi~II-E1,Vibrio~phage~pYD38-A	['Caudovirales']	['Siphoviridae']	['Pis4avirus', 'Roufvirus']
387	VC_5_0	2	220.666	192.36	0.534267	0.110628	1.41421	1.41421	1	1	1	1.41421	Roseobacter~phage~RDJL~Phi~1,Roseobacter~phage~RDJL~Phi~2	['Caudovirales']	['Siphoviridae']	['Rdjlvirus']
388	VC_60_0	5	1187.04	2195.24	0.350959	1.03827e-07	3	5.74456	10	10	1	4.3724	Enterobacter~phage~Arya,Escherichia~phage~vB_EcoM-ep3,Escherichia~phage~vB_EcoM_ECO1230-10,Escherichia~phage~vB_EcoM_ECOO78,Pseudomonas~phage~PPpW-3	['Caudovirales']	['Myoviridae']	['Jilinvirus', 'Cvm10virus']
389	VC_61_0	32	51675.2	1046.21	0.980156	1.79861e-69	1.41421	9.53939	496	469	0.945565	7.26547	Citrobacter~virus~Stevie,Cronobacter~virus~Esp2949-1,Enterobacter~phage~Ec_L1,Enterobacteria~phage~vB_EcoS_NBD2,Enterobacteria~phage~vB_EcoS_Rogue1,Escherichia~phage~ADB-2,Escherichia~phage~C119,Escherichia~phage~EB49,Escherichia~phage~JMPW1,Escherichia~phage~JMPW2,Escherichia~phage~SRT8,Escherichia~phage~e4/1c,Escherichia~phage~vB_EcoS_AHP42,Escherichia~phage~vB_EcoS_AHS24,Escherichia~phage~vB_E…	['Caudovirales']	['Siphoviridae']	['Tlsvirus', 'Unassigned', 'Eclunavirus', 'Rogue1virus', 'T1virus', 'Sertoctavirus', 'Rtpvirus', 'Kp36virus', 'Hanrivervirus', 'Tunavirus']
390	VC_62_0	8	1858.89	326.758	0.850498	5.9235e-13	3.31662	9.32738	28	22	0.785714	7.72866	Edwardsiella~phage~MSW-3,Edwardsiella~phage~PEi21,Iodobacteriophage~phiPLPE,Klebsiella~phage~JD001,Klebsiella~phage~vB_KpnM_KpV52,Klebsiella~phage~vB_KpnM_KpV79,Vibrio~phage~CP-T1,Vibrio~phage~vB_VchM-138	['Caudovirales']	['Myoviridae']	['Msw3virus', 'Unassigned', 'Jedunavirus']
391	VC_63_0	3	313.942	319.234	0.495821	0.00366564	6.40312	9.05539	3	2	0.666667	7.53331	Mannheimia~phage~vB_MhS_1152AP2,Mannheimia~phage~vB_MhS_535AP2,Mannheimia~phage~vB_MhS_587AP2	['Caudovirales']	['Siphoviridae']	['Unassigned']
392	VC_65_0	15	3975.15	1513.57	0.72424	1.46573e-42	2	8	105	105	1	6.09991	Aquamicrobium~phage~P14,Burkholderia~phage~JG068,Caulobacter~phage~Percy,Escherichia~phage~phiKT,Pseudomonas~phage~Andromeda,Pseudomonas~phage~Bf7,Pseudomonas~phage~PollyC,Pseudomonas~phage~VSW-3,Ralstonia~phage~RSB1,Ralstonia~phage~RSJ2,Ralstonia~phage~RSJ5,Xanthomonas~phage~f20-Xaj,Xanthomonas~phage~f30-Xaj,Xylella~phage~Paz,Xylella~phage~Prado	['Caudovirales']	['Podoviridae']	['Aqualcavirus', 'Unassigned', 'Bifseptvirus', 'Pollyceevirus', 'Napahaivirus', 'Pradovirus']
393	VC_66_0	5	777.297	751.593	0.508406	1.503e-07	2	5.09902	10	10	1	4.24475	Aeromonas~phage~phiAS7,Cronobacter~phage~Dev-CD-23823,Cronobacter~phage~vB_CskP_GAP227,Yersinia~phage~phi80-18,Yersinia~phage~vB_YenP_ISAO8	['Caudovirales']	['Podoviridae']	['Unassigned']
394	VC_67_0	4	1098.62	310.114	0.779864	0.000107735	1	4.12311	6	6	1	3.16601	Burkholderia~virus~Bcep1,Burkholderia~virus~Bcep43,Burkholderia~virus~Bcep781,Burkholderia~virus~BcepNY3	['Caudovirales']	['Myoviridae']	['Bcep78virus']
395	VC_68_0	29	20415.1	3938.99	0.838262	1.90145e-146	0	7.87401	406	406	1	6.0634	Burkholderia~phage~KL3,Burkholderia~phage~KS14,Burkholderia~phage~KS5,Burkholderia~phage~ST79,Burkholderia~virus~phi52237,Burkholderia~virus~phiE122,Burkholderia~virus~phiE202,Enterobacteria~phage~P88,Enterobacteria~phage~fiAA91-ss,Erwinia~phage~ENT90,Escherichia~phage~pro147,Escherichia~phage~pro483,Escherichia~virus~186,Escherichia~virus~P2,Escherichia~virus~Wphi,Mannheimia~phage~vB_MhM_587AP1,…	['Caudovirales']	['Myoviridae']	['Peduovirus', 'P2virus']
396	VC_69_0	7	1149.81	914.068	0.557112	5.88323e-14	0	6.85565	21	21	1	5.1754	Aeromonas~virus~phiO18P,Haemophilus~virus~HP1,Haemophilus~virus~HP2,Pasteurella~virus~F108,Pseudomonas~phage~phi3,Vibrio~phage~VPUSM~8,Vibrio~virus~K139	['Caudovirales']	['Myoviridae']	['Hp1virus', 'Hpunavirus']
397	VC_6_0	2	145.331	97.5506	0.598362	0.122498	4	4	1	1	1	4	Aggregatibacter~phage~S1249,Haemophilus~phage~Aaphi23	['Caudovirales']	['Myoviridae']	['Unassigned']
398	VC_70_0	2	300	3882.91	0.0717204	0.0902438	2.44949	2.44949	1	1	1	2.44949	Escherichia~Stx1~converting~phage,Escherichia~phage~Stx2~II	['Caudovirales']	['Podoviridae']	['Traversvirus', 'Nona33virus']
399	VC_70_1	14	10291.3	7416.46	0.581175	8.10961e-47	3	9.53939	91	81	0.89011	7.70582	Enterobacteria~phage~933W,Enterobacteria~phage~VT2-Sakai,Enterobacteria~phage~VT2phi_272,Escherichia~phage~Min27,Escherichia~phage~P13374,Escherichia~phage~PA2,Escherichia~phage~PA28,Escherichia~phage~TL-2011c,Escherichia~phage~phi191,Escherichia~phage~vB_EcoP_24B,Shigella~phage~75/02~Stx,Shigella~phage~POCJ13,Shigella~phage~Ss-VASD,Stx2-converting~phage~86	['Caudovirales']	['Podoviridae']	['Nona33virus', 'Traversvirus', 'Oslovirus', 'Tl2011virus', 'Pocjvirus']
400	VC_71_0	3	12.8521	46.5321	0.216423	0.0478421	7.34847	7.93725	3	3	1	7.56731	Agrobacterium~phage~7-7-1,Rhizobium~phage~vB_RglS_P106B,Salicola~phage~CGphi29	['Caudovirales', 'Unassigned']	['Myoviridae', 'Siphoviridae', 'Unassigned']	['Unassigned', 'Rigallicvirus']
401	VC_72_0	1	0	1767.17	0	1	0	0	1	1	1	0	Serratia~phage~BF	['Caudovirales']	['Myoviridae']	['Eneladusvirus']
402	VC_72_1	1	0	1792.76	0	1	0	0	1	1	1	0	Yersinia~phage~fHe-Yen9-04	['Caudovirales']	['Myoviridae']	['Eneladusvirus']
403	VC_72_2	1	0	1770.54	0	1	0	0	1	1	1	0	Cronobacter~phage~vB_CsaM_GAP32	['Caudovirales']	['Myoviridae']	['Eneladusvirus']
404	VC_72_3	1	0	1710.39	0	1	0	0	1	1	1	0	Pectobacterium~phage~CBB	['Caudovirales']	['Myoviridae']	['Eneladusvirus']
405	VC_72_4	2	300	2753.95	0.0982333	0.183495	4.69042	4.69042	1	1	1	4.69042	Escherichia~phage~121Q,Escherichia~phage~PBECO~4	['Caudovirales']	['Myoviridae']	['Asteriusvirus']
406	VC_72_5	1	0	1789.5	0	1	0	0	1	1	1	0	Enterobacteria~phage~vB_KleM-RaK2	['Caudovirales']	['Myoviridae']	['Alcyoneusvirus']
407	VC_73_0	6	69.692	94.5182	0.424407	4.17993e-07	0	2.23607	15	15	1	1.57119	Alces~alces~faeces~associated~microvirus~MP10~5560,Alces~alces~faeces~associated~microvirus~MP18~4940,Chimpanzee~faeces~associated~microphage~1,Chimpanzee~faeces~associated~microphage~2,Chimpanzee~faeces~associated~microphage~3,Lynx~canadensis~associated~microvirus~CLP~9413	['Unassigned']	['Microviridae']	['Unassigned']
408	VC_74_0	5	64.6799	77.1129	0.456158	5.11898e-07	0	1.41421	10	10	1	0.965685	Lepus~americanus~faeces~associated~microvirus~SHP1~6472,Microviridae~Bog1249_12,Microviridae~Fen7918_21,Parabacteroides~phage~YZ-2015a,Parabacteroides~phage~YZ-2015b	['Unassigned']	['Microviridae']	['Unassigned']
409	VC_75_0	11	590.918	172.69	0.77385	1.48685e-19	0	2.23607	55	55	1	1.52345	Bdellovibrio~phage~phiMH2K,Chlamydia~phage~2,Chlamydia~phage~4,Chlamydia~virus~CPAR39,Gokushovirinae~Bog1183_53,Gokushovirinae~Bog5712_52,Gokushovirinae~Bog8989_22,Gokushovirinae~Fen672_31,Gokushovirinae~Fen7875_21,Guinea~pig~Chlamydia~phage,Marine~gokushovirus	['Unassigned']	['Microviridae']	['Bdellomicrovirus', 'Chlamydiamicrovirus', 'Unassigned']
410	VC_76_0	8	204.7	83.6628	0.709869	5.14496e-15	0	1.73205	28	28	1	1.09308	Microviridae~Bog5275_51,Microviridae~Bog9017_22,Microviridae~Fen2266_11,Microviridae~Fen418_41,Microviridae~Fen4707_41,Microviridae~Fen685_11,Microviridae~Fen7786_21,Microviridae~Fen7895_21	['Unassigned']	['Microviridae']	['Unassigned']
411	VC_78_0	4	1800	1920.28	0.483834	0.0156795	3.16228	6.16441	6	6	1	4.81329	Caulobacter~virus~Karma,Caulobacter~virus~Magneto,Caulobacter~virus~Swift,Caulobacter~virus~phiCbK	['Caudovirales']	['Siphoviridae']	['Phicbkvirus']
412	VC_78_1	1	0	1388.41	0	1	0	0	1	1	1	0	Caulobacter~virus~Rogue	['Caudovirales']	['Siphoviridae']	['Phicbkvirus']
413	VC_78_2	1	0	763.595	0	1	0	0	1	1	1	0	Caulobacter~phage~CcrColossus	['Caudovirales']	['Siphoviridae']	['Unassigned']
414	VC_79_0	2	109.589	80.578	0.576277	0.263552	1.41421	1.41421	1	1	1	1.41421	Cyanophage~PP,Phormidium~virus~WMP3	['Caudovirales']	['Podoviridae']	['Unassigned']
415	VC_7_0	2	269.895	3458.76	0.0723841	0.0913151	1.41421	1.41421	1	1	1	1.41421	Erwinia~phage~Ea9-2,Erwinia~phage~vB_EamP_Frozen	['Caudovirales']	['Podoviridae']	['Ea92virus']
416	VC_7_1	11	8227.3	9071.26	0.475606	7.22615e-31	2.64575	8.77496	55	55	1	6.16945	Achromobacter~phage~JWAlpha,Achromobacter~phage~phiAxp-3,Escherichia~phage~Bp4,Escherichia~phage~EC1-UPM,Escherichia~phage~ECBP1,Escherichia~phage~IME11,Escherichia~phage~vB_EcoP_G7C,Escherichia~phage~vB_EcoP_PhAPEC5,Escherichia~phage~vB_EcoP_PhAPEC7,Escherichia~virus~N4,Shigella~phage~pSb-1	['Caudovirales']	['Podoviridae']	['Jwalphavirus', 'G7cvirus', 'N4virus']
417	VC_80_0	5	1027.94	924.708	0.526433	2.96614e-07	2.23607	5.38516	10	10	1	4.11886	Xanthomonas~virus~CP1,Xanthomonas~virus~OP1,Xanthomonas~virus~Xop411,Xanthomonas~virus~Xp10,Xanthomonas~virus~phil7	['Caudovirales']	['Siphoviridae']	['Xp10virus']
418	VC_81_0	2	39.991	7.731	0.837999	0.666667	4	4	1	1	1	4	Archaeal~BJ1~virus,Halorubrum~phage~CGphi46	['Caudovirales', 'Unassigned']	['Siphoviridae', 'Unassigned']	['Unassigned']
419	VC_82_0	9	5994.66	473.233	0.926834	1.22381e-15	1.73205	4.12311	36	36	1	3.05984	Arthrobacter~phage~Bennie,Arthrobacter~phage~DrRobert,Arthrobacter~phage~Glenn,Arthrobacter~phage~HunterDalle,Arthrobacter~phage~Joann,Arthrobacter~phage~Korra,Arthrobacter~phage~Preamble,Arthrobacter~phage~Pumancara,Arthrobacter~phage~Wayne	['Caudovirales']	['Siphoviridae']	['Korravirus']
420	VC_83_0	2	167.907	195.271	0.462327	0.0984457	2.44949	2.44949	1	1	1	2.44949	Arthrobacter~phage~Abidatro,Arthrobacter~phage~Galaxy	['Caudovirales']	['Siphoviridae']	['Galaxyvirus']
421	VC_84_0	2	164.708	196.732	0.4557	0.092102	2.64575	2.64575	1	1	1	2.64575	Gordonia~phage~Gustav,Gordonia~phage~Mahdia	['Caudovirales']	['Siphoviridae']	['Gustavvirus']
422	VC_85_0	3	479.465	114.852	0.80675	0.00592218	0	6.48074	3	3	1	4.32049	Gordonia~phage~Gsput1,Gordonia~phage~Splinter,Gordonia~phage~Vendetta	['Caudovirales']	['Siphoviridae']	['Gesputvirus', 'Vendettavirus']
423	VC_86_0	10	5413.49	6162.61	0.467644	3.12806e-29	1	7.68115	45	45	1	6.28317	Mycobacterium~phage~Butters,Mycobacterium~phage~Carcharodon,Mycobacterium~phage~Charlie,Mycobacterium~phage~MichelleMyBell,Mycobacterium~phage~Panchino,Mycobacterium~phage~Phrann,Mycobacterium~phage~Pipsqueaks,Mycobacterium~phage~Redi,Mycobacterium~phage~SkinnyPete,Mycobacterium~phage~Xeno	['Caudovirales']	['Siphoviridae']	['Buttersvirus', 'Charlievirus', 'Redivirus']
424	VC_87_0	6	1303.3	437.689	0.748598	3.10314e-07	3.4641	8.88819	15	15	1	6.64404	Propionibacterium~phage~Anatole,Propionibacterium~phage~B22,Propionibacterium~phage~B3,Propionibacterium~phage~Doucette,Propionibacterium~phage~E6,Propionibacterium~phage~G4	['Caudovirales']	['Siphoviridae']	['Anatolevirus', 'Doucettevirus']
425	VC_88_0	2	132.228	0	1	1	2.64575	2.64575	1	1	1	2.64575	Arthrobacter~phage~Adat,Arthrobacter~phage~Jasmine	['Caudovirales']	['Podoviridae']	['Jasminevirus']
426	VC_89_0	2	159.133	48.784	0.765368	0.285714	1.73205	1.73205	1	1	1	1.73205	Arthrobacter~phage~Amigo,Arthrobacter~phage~Molivia	['Caudovirales']	['Siphoviridae']	['Amigovirus']
427	VC_8_0	2	289.242	2397.95	0.107637	0.0913249	1.41421	1.41421	1	1	1	1.41421	Pseudomonas~phage~KPP21,Pseudomonas~phage~LUZ7	['Caudovirales']	['Podoviridae']	['Luz7virus']
428	VC_90_0	3	73.4619	48.784	0.600936	0.0952381	4.89898	5.2915	3	3	1	5.02982	Clavibacter~phage~CMP1,Clavibacter~phage~CN1A,Microbacterium~phage~vB_MoxS-ISF9	['Caudovirales']	['Siphoviridae']	['Cimpunavirus', 'Cinunavirus', 'Unassigned']
429	VC_91_0	8	5895.16	897.168	0.867914	7.16619e-10	1	4.24264	28	28	1	3.14919	Arthrobacter~phage~BarretLemon,Arthrobacter~phage~Beans,Arthrobacter~phage~Brent,Arthrobacter~phage~Jawnski,Arthrobacter~phage~Martha,Arthrobacter~phage~Piccoletto,Arthrobacter~phage~Shade,Arthrobacter~phage~Sonny	['Caudovirales']	['Myoviridae']	['Marthavirus']
430	VC_92_0	3	788.919	897.168	0.467899	0.00602459	2.44949	4.89898	3	3	1	4.08248	Arthrobacter~phage~Colucci,Arthrobacter~phage~PrincessTrina,Arthrobacter~phage~vB_ArtM-ArV1	['Caudovirales']	['Myoviridae']	['Radnorvirus', 'Arv1virus']
431	VC_95_0	4	1433.73	1047.34	0.577866	8.61677e-05	1.73205	2.23607	6	6	1	1.90537	Lactococcus~phage~P078,Lactococcus~phage~P092,Lactococcus~phage~P118,Lactococcus~phage~P162	['Caudovirales']	['Siphoviridae']	['Unassigned']
432	VC_97_0	4	796.44	1519.57	0.343884	8.56287e-05	1.41421	6.40312	6	6	1	4.75042	Streptomyces~phage~Bing,Streptomyces~phage~DrGrey,Streptomyces~phage~Rima,Streptomyces~phage~Scap1	['Caudovirales']	['Siphoviridae']	['Bingvirus', 'Rimavirus', 'Scapunavirus']
433	VC_98_0	4	232.628	61.7253	0.790302	0.00952381	2.23607	4.12311	6	6	1	3.59656	Gordonia~phage~GMA5,Gordonia~phage~GRU3,Gordonia~phage~McGonagall,Rhodococcus~phage~RRH1	['Caudovirales']	['Siphoviridae']	['Unassigned']
434	VC_99_0	2	292.338	0	1	1	1.41421	1.41421	1	1	1	1.41421	Arthrobacter~phage~KellEzio,Arthrobacter~phage~Kitkat	['Caudovirales']	['Siphoviridae']	['Kelleziovirus']
