# Supplementary material for: Insights into phage-bacteria interaction in cold seep Gigantidas platifrons through metagenomics and transcriptome analyses
Source: Sci Rep. 2024 May 8;14:10540. doi: 10.1038/s41598-024-61272-3 (PMC11078923; doi:10.1038/s41598-024-61272-3)
Supplement: Supplementary file 4 — Supplementary Information 4. [file 41598_2024_61272_MOESM4_ESM.xlsx]

## Sheet: Sheet1
Supplementary table S4. The different expression of virus of G. platifrons computed by Trinity.
	Group	NG1	NG1	NG1	NLTP	NLTP	NLTP	SeeP	SeeP	SeeP
	Sample	NG1-1	NG1-2	NG1-3	NLTP-1	NLTP-2	NLTP-3	SeeP-1	SeeP-2	SeeP-3
TRINITY_DN450575_c115_g5_i5	k141_2290598||full.p1_ssDNA_Enoyl-CoA hydratase/isomerase	157946	181200	151405	230070	212188	234584	255320	283439	300981
TRINITY_DN446978_c125_g9_i1	k141_1310065||full.p1_ssDNA_Helix-turn-helix domain of transposase family ISL3	56116.8	62066.1	64675.6	72222.5	61363.8	67534.2	84138.5	77352.7	71567.9
TRINITY_DN449328_c10_g1_i1	k141_3850826||full.p1_ssDNA_Dienelactone hydrolase family	19814.6	16426.6	15424	13420	15884.4	13544.1	16763.9	15639	17426
TRINITY_DN446311_c19_g2_i10	k141_3599541||full.p2_dsDNA_Cadherin domain	19615.9	24072.5	20115.6	24072.6	17515.8	33333.1	34780.3	36569.2	31168.2
TRINITY_DN447200_c17_g8_i2	k141_2833233||full.p1_ssDNA_SH3 domain	15698.6	14066.5	11740.4	25352.5	18013.5	19455.7	14563.7	18155.5	17155.2
TRINITY_DN426855_c1_g1_i1	k141_2133287||full.p1_ssDNA_Mannosidase Ig/CBM-like domain	15410.7	13829.9	11103	12882.9	12908.3	12645	15815.4	16961.1	12813.2
TRINITY_DN445374_c20_g12_i3	k141_2364884||full.p1_ssDNA_Resolvase, N terminal domain	12196	17424.9	12509.4	18522.2	9897.31	17733.3	18515.7	18699.2	19154.3
TRINITY_DN445541_c11_g5_i1	k141_703129||full.p1_dsDNA_Virulence-associated protein E	11419.9	18114.7	12641.6	21456.4	11640.9	19659.6	20219.3	18842.2	14192.2
TRINITY_DN444114_c7_g2_i2	k141_3442369||full.p1_ssDNA_Phage integrase family	9241.32	3825.3	7036.16	10493.1	11816.4	13528.9	14253.7	11328.3	11910.5
TRINITY_DN446547_c29_g4_i1	k141_4295910||full.p1_ssDNA_Protein of unknown function (DUF1566)	9227.8	10078.7	9811.56	13956.8	9577.49	13880.4	9113.12	10405.6	8023.65
TRINITY_DN446547_c29_g7_i1	k141_4295910||full.p1_ssDNA_Protein of unknown function (DUF1566)	9227.8	10078.7	9811.56	13956.8	9577.49	13880.4	9113.12	10405.6	8023.65
TRINITY_DN422226_c1_g2_i1	k141_3211759||full.p1_ssDNA_Type Ⅲ restriction enzyme, res subunit	8413	15083.3	9327.84	10158.7	8563.8	5624.55	4554.42	7737.28	3303.01
TRINITY_DN447939_c25_g1_i3	k141_6164710||full.p1_dsDNA_Family of unknown function (DUF5906)	7493.36	5434.61	5812.72	8057.72	5505.79	3605.55	5475.69	4138.27	4390.17
TRINITY_DN433682_c2_g1_i1	k141_4993817||full.p1_ssDNA_FtsK/SpoIIIE family	7329.43	7877.81	7234.21	7113.11	6040.52	7071.86	8061.18	6756.73	5189.74
TRINITY_DN433682_c2_g1_i2	k141_4993817||full.p1_ssDNA_FtsK/SpoIIIE family	7329.43	7877.81	7234.21	7113.11	6040.52	7071.86	8061.18	6756.73	5189.74
TRINITY_DN441329_c1_g5_i8	k141_4811425||full.p1_dsDNA	5875.06	2833.05	1266.45	998.703	278.101	1046.48	150.976	280.844	483.581
TRINITY_DN405479_c0_g1_i1	k141_2306673||full.p2_dsDNA_Virulence-associated protein E	5700.91	6035.12	5254.98	5486.12	4724.57	6504.88	8417.3	8232.28	6056.53
TRINITY_DN447874_c14_g2_i2	k141_5885701||full.p3_dsDNA_Tup N-terminal	4445.1	5383.66	2033.76	4700.76	6398.13	4376.2	4553.66	5091.31	2465.95
TRINITY_DN435583_c0_g1_i1	k141_4664045||full.p1_ssDNA_KaiC	4173.48	3213.89	3640.09	3918.32	3527.62	3844.23	4498.96	3626.06	3652.48
TRINITY_DN444589_c5_g2_i1	k141_361613||full.p1_ssDNA_Sigma-54 interaction domain	4037.22	2631.44	5686.46	2981.69	3969.8	4026.46	14795.5	7280.25	5212.63
TRINITY_DN438909_c8_g1_i1	k141_2147232||full.p1_ssDNA_Endo-alpha-N-acetylgalactosaminidase N-terminal	3894.23	4272.21	5486.9	2130.28	3693.36	5566.29	11002.3	9430.2	4386.58
TRINITY_DN447845_c3_g7_i2	k141_3691898||full.p1_ssDNA_DNA methylase	3753.35	3233.89	4247.6	2914.55	2003.97	4294.6	3892.76	2762.21	2476.8
TRINITY_DN1061907_c0_g1_i1	k141_3442668||full.p2_dsDNA_Fic/DOC family N-terminal	3579.18	3166.54	5413.7	3049.18	6721.73	2705.03	1809.75	509.364	1910.09
TRINITY_DN444733_c0_g1_i2	k141_4688795||full.p3_dsDNA_Phage tail baseplate hub (GPD)	2490.75	1614.08	2382.88	1676.8	393.402	1983.19	737.318	337.523	265.728
TRINITY_DN421070_c0_g1_i1	k141_4439294||full.p1_ssDNA_BsaWI restriction endonuclease type 2	2108.3	209.129	250.208	1148.42	309.418	156.323	747.917	869.31	1800.38
TRINITY_DN401613_c0_g1_i1	k141_3743159||full.p2_ssDNA_Aldose 1-epimerase	2040.57	2331.78	1856.78	2289.51	1837.73	2380.35	3600.18	3082.86	2187.86
TRINITY_DN446208_c0_g1_i3	k141_6798922||full.p1_ssDNA_Protein of unknown function (DUF4065)	1966.6	644.153	414.748	1320.67	1127.27	473.265	2667.48	4300.44	1323.18
TRINITY_DN446389_c10_g11_i4	k141_2306673||full.p1_dsDNA_VirE N-terminal domain	1805	2602.05	2989.61	1923.77	3069.52	2512.33	2531.51	2117.8	2605.49
TRINITY_DN446670_c4_g11_i2	k141_6288350||full.p1_dsDNA_Baculovirus polyhedron envelope protein, PEP, C terminus	1665.53	1197.88	1182.94	1325.17	869.888	1217.58	1144.13	830.923	705.726
TRINITY_DN446670_c4_g11_i6	k141_6288350||full.p1_dsDNA_Baculovirus polyhedron envelope protein, PEP, C terminus	1665.53	1197.88	1182.94	1325.17	869.888	1217.58	1144.13	830.923	705.726
TRINITY_DN446670_c4_g11_i8	k141_6288350||full.p1_dsDNA_Baculovirus polyhedron envelope protein, PEP, C terminus	1665.53	1197.88	1182.94	1325.17	869.888	1217.58	1144.13	830.923	705.726
TRINITY_DN446212_c1_g1_i2	k141_2184920||full.p1_dsDNA_Domain of unknown function (DUF5122) beta-propeller	1634.31	1230.08	1561.05	2007.91	1673.74	1978.67	2559.06	2455.64	2391.93
TRINITY_DN433703_c1_g1_i1	k141_4143343||full.p1_ssDNA_PHP domain	1422.32	2148.97	2391.94	2240.4	2236.45	2326.02	3347.9	2432.64	2587.02
TRINITY_DN444733_c0_g1_i3	k141_2401601||full.p3_dsDNA_Phage tail tube protein FII	841.279	639.051	791.49	1187.51	1525.55	1284.69	1733.77	1835.11	1076.76
TRINITY_DN89547_c0_g1_i1	k141_3581522||full.p1_ssDNA_AAA domain	829.167	938.637	642.338	673.458	638.799	792.138	474.905	414.909	288.537
TRINITY_DN89547_c0_g2_i1	k141_3581522||full.p1_ssDNA_AAA domain	829.167	938.637	642.338	673.458	638.799	792.138	474.905	414.909	288.537
TRINITY_DN430020_c0_g1_i1	k141_2306673||full.p2_dsDNA_Virulence-associated protein E	813.416	1460.08	1109.94	1099.56	702.214	1290.33	1153.91	802.91	898.142
TRINITY_DN429880_c0_g2_i1	k141_3139585||full.p1_dsDNA_UvrD/RER helicase N-terminal domain	757.297	487.398	367.281	585.633	788.327	420.102	1159.97	1789.98	973.873
TRINITY_DN422723_c0_g1_i1	k141_1195456||full.p1_ssDNA_Integrase core domain	665.627	3334.39	2615.28	4076.84	5063.71	6602.85	8560.92	11800	10633.1
TRINITY_DN440131_c1_g1_i2	k141_1378278||full.p1_ssDNA_Carbamoyltransferase C-terminus	649.457	633.051	418.929	649.464	405.903	720.898	780.082	975.094	765.581
TRINITY_DN440131_c1_g1_i1	k141_1378278||full.p1_ssDNA_Carbamoyltransferase C-terminus	600.372	438.281	600.917	712.796	663.068	759.866	751.702	474.785	548.042
TRINITY_DN446212_c1_g1_i1	k141_2184920||full.p1_dsDNA_Domain of unknown function (DUF5122) beta-propeller	517.758	566.052	423.859	911.203	517.147	1188.9	778.709	591.041	754.275
TRINITY_DN446212_c1_g1_i3	k141_2184920||full.p1_dsDNA_Domain of unknown function (DUF5122) beta-propeller	517.758	566.052	423.859	911.203	517.147	1188.9	778.709	591.041	754.275
TRINITY_DN446670_c4_g11_i10	k141_6288350||full.p1_dsDNA_Baculovirus polyhedron envelope protein, PEP, C terminus	500.666	763.101	358.391	592.284	446.215	371.294	608.615	546.817	447.722
TRINITY_DN446670_c4_g11_i5	k141_6288350||full.p1_dsDNA_Baculovirus polyhedron envelope protein, PEP, C terminus	500.666	763.101	358.391	592.284	446.215	371.294	608.615	546.817	447.722
TRINITY_DN446670_c4_g11_i7	k141_6288350||full.p1_dsDNA_Baculovirus polyhedron envelope protein, PEP, C terminus	500.666	763.101	358.391	592.284	446.215	371.294	608.615	546.817	447.722
TRINITY_DN430020_c0_g1_i2	k141_2306673||full.p2_dsDNA_Virulence-associated protein E	476.299	491.454	216.886	874.84	827.951	763.97	1459.5	1767.63	1353.05
TRINITY_DN444733_c0_g1_i1		449.061	546.304	84.62	609.709	0	280.395	0.011	478.937	210.433
TRINITY_DN448071_c0_g19_i3		357.615	0	107.204	0	0	584.944	0	20.331	0
TRINITY_DN450428_c2_g9_i1		321.439	8139.73	144.136	81.722	0	443.866	10450.7	57.731	13200.6
TRINITY_DN450426_c0_g5_i1	k141_5288935||full.p1_dsDNA	300.226	14829.6	148.496	165.872	6.489	1528.71	24390.7	258.807	12538.6
TRINITY_DN440707_c0_g1_i1		288.23	636.09	208.566	0	0	38.298	165.715	0	131.55
TRINITY_DN421935_c1_g1_i1	k141_2306673||full.p2_dsDNA_Virulence-associated protein E	282.232	456.716	1016.93	1258.3	1074.56	635.644	1705.67	1349.81	2255.59
TRINITY_DN449030_c1_g1_i6	k141_1921954||full.p3_dsDNA_Baseplate J-like protein	238.833	435.824	250.77	502.042	392.355	324.358	493.165	504.954	535.968
TRINITY_DN441909_c0_g1_i2	k141_3246130||full.p1_dsDNA_Peptidase family M23	231.798	224.83	146.402	72.086	187.811	135.193	13.904	55.886	80.43
TRINITY_DN450021_c10_g15_i1		172.237	76.641	100.357	780.526	222.617	462.404	406.963	0	57.656
TRINITY_DN449030_c1_g1_i2	k141_6385074||full.p3_dsDNA_DNA methylase	165.363	287.151	231.363	175.325	206.361	369.293	319.71	74.06	285.082
TRINITY_DN450089_c0_g7_i1		156.737	8592.33	36.541	46.456	0	552.092	9653.53	67.698	6842.98
TRINITY_DN449030_c1_g1_i3	k141_2401601||full.p1_dsDNA_Phage tail sheath protein subtilisin-like domain	135.283	141.518	106.139	173.132	328.601	185.572	208.17	581.492	108.613
TRINITY_DN449030_c1_g1_i1	k141_6385074||full.p2_dsDNA_Phage protal protein, lambda family	110.781	99.171	129.183	179.255	118.311	231.147	216.94	221.933	174.248
TRINITY_DN449030_c1_g1_i7	k141_4914456||full.p1_ssDNA_Type Ⅲ restriction enzyme, res subunit	107.814	221.83	130.35	262.135	163.709	402.095	294.977	348.67	430.496
TRINITY_DN449030_c1_g1_i4		107.697	0	79.068	1.046	300.414	22.652	121.145	392.904	218.947
TRINITY_DN401613_c0_g2_i1	k141_3743159||full.p2_ssDNA_Aldose 1-epimerase	101.288	152.433	639.868	432.353	302.525	41.681	853.409	795.668	601.045
TRINITY_DN450311_c0_g1_i1		99.08	40.077	52.525	35.967	57.972	47.857	101.524	0	31.032
TRINITY_DN449030_c1_g1_i8	k141_1921954||full.p1_dsDNA_Phage major capsid protein E	95.88	416.688	248.266	386.658	260.808	126.064	998.256	401.97	819.166
TRINITY_DN446476_c0_g1_i1		91.214	53.923	0	56.144	16.255	30.12	26.71	0	30.288
TRINITY_DN449970_c1_g1_i10	k141_1119464||full.p1_ssDNA_Sigma-54 interaction domain	89.632	44.212	139.325	37.47	106.508	20.55	33.651	39.717	45.699
TRINITY_DN450614_c3_g6_i4	k141_6645278||full.p2_ssDNA	81.595	1865.9	31.712	14.886	4.846	122.74	2163.92	7.242	2474.42
TRINITY_DN451021_c0_g1_i1		78.574	1334.54	28.928	33.926	0	150.097	1746.9	26.532	1705.73
TRINITY_DN447300_c0_g1_i2		77.457	10.323	40.637	95.38	97.522	47.967	62.819	0	66.589
TRINITY_DN450626_c1_g4_i1		76.581	3179.25	74.401	26.188	0	231.818	3959.19	8.486	3474.34
TRINITY_DN447939_c25_g1_i4		74.373	0	163.739	89.582	18.357	94.883	20.204	482.8	160.488
TRINITY_DN450984_c1_g2_i2	k141_4118211||full.p1_ssDNA_Ribonucleotide reductase, barrel domain	65.434	2924.2	43.6	37.399	3.699	184.011	3904.56	40.254	3947.95
TRINITY_DN448991_c3_g1_i7		64.245	1104.38	12.484	0	9.546	35.365	569.362	0	484.884
TRINITY_DN444596_c0_g1_i1	k141_1555553||full.p2_dsDNA_Adenylate and Guanylate cyclase cataytic domain	59.275	64.255	132.453	22.522	70.436	65.234	13.355	9.87	20.18
TRINITY_DN450609_c2_g3_i3		58.783	73.266	22.848	106.438	62.589	79.068	27.213	0	35.929
TRINITY_DN444563_c0_g1_i3	k141_4588416||full.p1_ssDNA_Domain of unknown function (DUF3898)	58.274	229.113	26.194	3.29	12.868	23.843	218.255	111.964	126.315
TRINITY_DN450190_c0_g1_i2		58.247	88.868	2.657	83.967	38.073	46.516	14.373	0	15.946
TRINITY_DN450360_c3_g18_i2	k141_1223110||full.p3_ssDNA_Response regulator receiver domain	57.46	38.883	9.572	89.836	131.675	103.912	70.274	70.884	297.004
TRINITY_DN450190_c0_g1_i1		48.762	0	26.424	38.627	48.931	28.768	47.657	0	55.167
TRINITY_DN451029_c15_g2_i1		48.593	311.744	130.307	52.417	0	1070.35	105.057	53.01	54.702
TRINITY_DN438403_c0_g1_i2		39.332	34.965	0	35.875	96.393	37.887	0	19.569	0
TRINITY_DN450413_c1_g2_i1		35.515	350.587	15.013	0	0	42.592	454.369	2.371	353.962
TRINITY_DN450311_c0_g1_i2		25.467	0	0	17.719	40.321	35.144	15.951	0	5.35
TRINITY_DN446253_c1_g1_i3		22.169	0	25.837	80.961	138.238	73.262	109.962	43.676	167.99
TRINITY_DN448257_c0_g2_i1	k141_2330825||full.p1_ssDNA_DNA polymerase Ⅲ beta subunit, N-terminal domain	19.049	1121.45	17.772	5.209	3.396	50.329	966.389	2.543	1180.11
TRINITY_DN450311_c0_g1_i3		15.903	33.189	11.701	38.373	15.824	25.445	7.832	0	12.748
TRINITY_DN435460_c0_g1_i1		15.268	9.04	0	27.853	27.214	37.817	0	0	3.896
TRINITY_DN444563_c0_g1_i1		13.873	1345.3	15.95	0	0	0	117.165	36.842	91.189
TRINITY_DN448678_c1_g3_i1		13.462	407.244	7.851	15.353	0	15.305	560.581	4.474	396.533
TRINITY_DN451018_c16_g1_i1		12.309	26.172	40.177	34.779	0	211.277	42.135	23.002	0
TRINITY_DN451035_c12_g1_i1		11.969	14.132	44.673	22.37	8.536	0	86.27	21.597	0
TRINITY_DN435217_c0_g1_i1		11.218	0	13.08	0	9.995	0	0	0	0
TRINITY_DN448546_c0_g1_i4		11.174	66.249	26.049	0	49.784	36.906	5.031	14.806	22.739
TRINITY_DN447575_c1_g3_i1		10.602	0	0	9.667	18.889	17.507	0	7.027	10.794
TRINITY_DN450964_c17_g2_i9		10.351	0	0	45.126	97.495	34.684	23.314	0	26.333
TRINITY_DN450603_c18_g31_i1	k141_4925498||full.p1_ssDNA_Integrase core domain	9.913	47.015	57.813	226.179	247.472	305.72	125.135	157.893	247.397
TRINITY_DN447300_c0_g1_i1		9.681	10.323	0	51.665	18.963	14.384	0	0	0
TRINITY_DN450423_c1_g2_i1		9.109	36.564	6.37	42.344	19.486	39.088	5.74	0	7.456
TRINITY_DN446381_c0_g1_i1		8.993	10.658	0	0	0	0	0	0	9.165
TRINITY_DN425809_c0_g1_i1		8.823	0	0	16.095	0	43.713	0	0	0
TRINITY_DN450116_c1_g2_i11		8.608	0	0	26.726	0	87.806	31.044	0	0
TRINITY_DN449723_c0_g2_i3		6.838	8.102	15.95	6.245	18.293	3.764	3.087	0	10.468
TRINITY_DN451007_c8_g1_i1		6.731	7.964	0	95.126	95.953	77.776	36.383	49.234	68.648
TRINITY_DN450031_c9_g5_i1		5.766	7.875	26.901	1.483	0	0	24.48	4.603	0
TRINITY_DN446930_c2_g4_i3		5.739	0	0	0	0	0	7.764	0	0
TRINITY_DN446930_c2_g4_i4		5.641	0	0	0	15.08	0	0	0	0
TRINITY_DN447902_c0_g1_i1		5.149	0	0	0	0	78.968	0	0	0
TRINITY_DN451029_c15_g1_i1		5.122	36.347	53.742	28.026	0	140.938	25.384	17.059	15.691
TRINITY_DN449490_c1_g2_i2		5.068	5.99	0	18.481	36.118	25.095	50.207	40.49	118.999
TRINITY_DN449018_c0_g2_i2		4.773	6.277	0	17.394	10.271	5.836	0	1.062	2.652
TRINITY_DN449018_c0_g2_i5		3.978	3.089	23.18	0	6.223	9.479	16.122	0	7.607
TRINITY_DN450677_c1_g5_i3		3.897	0	9.086	72.147	0	30.73	29.717	17.509	38.302
TRINITY_DN447887_c0_g2_i1		2.503	0	0	1.137	0	0	0	0	0
TRINITY_DN447887_c0_g2_i8		2.503	0	0	1.137	0	0	18.054	0	0
TRINITY_DN450021_c10_g15_i3		0.143	0	0.119	3687.8	2708.96	3733.78	1245.74	520.135	1462.92
TRINITY_DN450439_c1_g4_i1		0	0	44.494	0	0	8.398	10.314	0	0
TRINITY_DN450439_c1_g4_i2		0	0	0	0	0	0	0	0	61.867
TRINITY_DN446930_c1_g3_i1		0	0	0	0	7.407	0	0	0	0
TRINITY_DN445892_c0_g1_i1		0	0	0	346.873	672.448	92.651	70.228	174.255	3.187
TRINITY_DN449189_c1_g2_i4		0	8.023	0	6.184	6.039	7.457	0	0	3.454
TRINITY_DN448202_c1_g1_i4		0	8.161	0	18.867	18.44	30.37	6.209	0	3.513
TRINITY_DN444847_c2_g1_i1		0	0	0	0	7.398	0	0	0	0
TRINITY_DN448985_c3_g4_i2		0	0	0	16.511	10.115	15.635	4.105	0	36.01
TRINITY_DN448985_c3_g4_i3		0	0	0	8.631	31.207	40.47	0	6.19	134.143
TRINITY_DN447650_c0_g1_i2		0	0	0	5.158	0	0	0	0	17.272
TRINITY_DN445017_c0_g5_i1		0	0	0	0	0	146.894	0	0	0
TRINITY_DN450714_c0_g1_i1		0	0	0	193.512	8.408	0	21.245	0	4.815
TRINITY_DN446846_c0_g3_i2		0	0	21.298	58.317	24.415	40.219	16.465	42.432	65.123
TRINITY_DN449483_c0_g1_i1		0	0	0	24.584	8.013	0	4.048	0	0
TRINITY_DN449483_c0_g1_i4		0	22.747	0	0	0	0	2.893	0	3.28
TRINITY_DN443561_c0_g1_i1		0	0	0	0	0	0	0	0	0
TRINITY_DN450998_c6_g2_i1		0	0	23.222	0	3.231	2.993	39.139	0	39.837
TRINITY_DN451044_c33_g3_i1		0	0	0	165.73	298.927	107.706	37.79	24.73	147.101
TRINITY_DN449030_c1_g1_i5		0	0	0	0	0	0	0	0	0
TRINITY_DN449030_c1_g1_i9		0	0	55.369	90.526	178.275	132.28	261.944	192.998	219.424
TRINITY_DN449030_c1_g1_i10		0	0.03	0	104.489	0	0	83.904	275.587	127.49
TRINITY_DN450969_c8_g4_i1		0	57.564	0	0	0	3.353	0	16.254	118.325
TRINITY_DN447749_c0_g1_i2		0	0	0	0	0	0	0	0	18.808
TRINITY_DN443598_c0_g1_i1		0	0	0	0	0	232.358	7.112	0	0
TRINITY_DN446582_c0_g2_i1		0	0	0	69.537	16.98	62.942	8.587	18.968	53.376
TRINITY_DN450116_c1_g2_i3		0	5.201	0	6.407	0	444.236	7.924	0	0
TRINITY_DN451021_c0_g1_i3		0	1178.7	0	0	1.487	37.617	1471.88	0	825.715
TRINITY_DN443347_c0_g1_i1		0	0	0	8.459	16.521	5.105	8.347	0	0
TRINITY_DN441909_c0_g1_i3		0	0	19.935	0	58.568	34.784	7.672	0	0
TRINITY_DN450513_c0_g2_i1		0	0	0	21.893	0	306.541	4.322	0	0
TRINITY_DN450677_c1_g5_i1		0	0	0	18.298	31.042	39.729	14.053	39.353	9.398
TRINITY_DN450896_c2_g3_i5		0	0	27.804	17.394	0	139.107	19.335	15.889	0
TRINITY_DN440755_c0_g1_i1		0	0	11.283	0	0	0	0	0	0
TRINITY_DN451055_c10_g1_i1		0	0	0	1331.09	13.089	5.656	187.142	3.927	37.569
TRINITY_DN448780_c3_g1_i2		0	0	0	21.355	0	55.224	0	0	0
TRINITY_DN448780_c3_g1_i4		0	0	0	14.236	9.931	0	0	0	0
TRINITY_DN451055_c11_g1_i1		0	0	0	995.271	0	0	174.176	8.39	7.293
TRINITY_DN450513_c0_g3_i1		0	0	0	14.582	0	98.076	10.291	0	0
TRINITY_DN444733_c0_g1_i4		0	567.887	340.755	1345.37	1616.6	1560.03	2144.85	2604.08	2796.15
TRINITY_DN450835_c6_g15_i4		0	18.277	0	0	0	0	10.428	10.257	59.029
TRINITY_DN450947_c16_g1_i2		0	10.717	21.102	37.145	79.257	44.764	17.494	31.875	106.019
TRINITY_DN450413_c1_g2_i2		0	1397.72	19.305	27.61	0	102.471	1818.99	7.574	1293.94
TRINITY_DN448663_c1_g1_i1		0	0	0	0	0	0	0	0	5.99
TRINITY_DN450935_c11_g11_i1		0	0	10.304	290.151	173.245	170.227	67.69	11.737	94.527
TRINITY_DN447902_c0_g1_i2		0	13.343	0	0	0	13.263	5.077	0	0
TRINITY_DN450326_c0_g4_i2		0	13.461	0	101.351	0	0	0	0	0
TRINITY_DN450448_c4_g4_i2		0	0	0	15.445	7.545	9.319	7.627	39.353	12.934
TRINITY_DN436271_c0_g1_i1		0	8.171	0	10.774	2.919	6.086	0	0	0
TRINITY_DN436271_c0_g1_i2		0	1.135	0	0	0.587	0.41	0	0	0
TRINITY_DN450648_c5_g14_i3		0	0	0	0	20.909	12.913	5.283	0	0
TRINITY_DN448678_c1_g3_i2		0	252.492	0	0	0	36.596	171.375	0	213.934
TRINITY_DN447390_c0_g1_i1		0	0	0	214.999	351.649	66.375	49.395	130.771	11.154
TRINITY_DN448199_c1_g4_i1		0	0	0	0	0	0	0	0	0
TRINITY_DN448199_c1_g4_i12		0	0	0	4.204	0	0	0	0	0
TRINITY_DN448199_c1_g4_i3		0	0	0	0	0	0	0	0	0
TRINITY_DN448199_c1_g4_i9		0	0	0	4.214	0	0	0	0	0
TRINITY_DN448613_c1_g4_i2		0	0	0	0	0	26.786	0	0	4.571
TRINITY_DN448613_c1_g4_i9		0	0	0	54.915	22.992	35.885	7.752	0	0
TRINITY_DN447887_c0_g2_i2		0	0	0	0	0	0	0	0	0
TRINITY_DN447887_c0_g2_i7		0	0	0	0	0	0	0	0	0
TRINITY_DN448797_c2_g1_i1		0	0	0	15.851	9.959	7.087	20.559	7.821	0
TRINITY_DN448797_c2_g1_i2		0	0	0	14.338	0	11.301	4.608	6.909	0
TRINITY_DN449913_c0_g1_i1		0	0	0	0	0	0	0	0	0
TRINITY_DN449913_c0_g1_i2		0	0	0	0	0	0	0	0	0
TRINITY_DN449913_c0_g1_i4		0	0	0	0	0	0	0	0	0
TRINITY_DN449913_c0_g1_i6		0	0	0	7.149	29.757	0	0	4.442	0
TRINITY_DN449913_c0_g1_i7		0	0	0	14.074	0	0	5.98	0	0
TRINITY_DN447026_c0_g1_i1		0	0	0	0	42.423	0	5.363	0	0
TRINITY_DN443349_c0_g1_i1		0	0	0	2.996	0	97.576	0	0	0
TRINITY_DN443875_c0_g1_i1		0	0	0	6.529	0	39.959	13.492	0	0
TRINITY_DN447473_c0_g2_i1		0	0	0	0	36.365	28.078	4.597	0	15.574
TRINITY_DN449987_c2_g3_i1		0	0	0	0	0	0	0	0	0
TRINITY_DN450714_c0_g2_i1		0	0	0	288.618	2.818	0	42.18	0	4.85
TRINITY_DN450714_c0_g2_i2		0	0	0	264.572	0	5.215	34.691	0	0
TRINITY_DN448095_c0_g1_i1		0	12.227	0	0	0	0	0	0	0
TRINITY_DN448095_c0_g1_i2		0	0	0	0	0	0	0	0	0
TRINITY_DN448095_c0_g1_i3		0	0	9.716	0	0	0	0	16.597	0
TRINITY_DN450031_c9_g5_i2		0	57.229	109.222	44.7	6.26	0	17.048	7.21	0
TRINITY_DN447055_c0_g2_i3		0	0	0	0	49.491	4.995	0	5.268	0
TRINITY_DN447055_c0_g2_i5		0	0	0	14.856	32.042	4.995	0	26.038	23.088
TRINITY_DN447055_c0_g2_i7		0	0	0	0	23.892	18.148	12.017	20.792	21.006
TRINITY_DN447055_c0_g2_i9		0	0	0	10.266	38.779	5.145	7.421	0	0
TRINITY_DN450964_c17_g2_i1		0	0	0	19.791	21.147	10.28	0	0	0
TRINITY_DN450998_c5_g1_i1		0	0	0	345.208	0	0	39.402	0	4.827
TRINITY_DN450998_c5_g1_i3		0	0	0	257.901	0	0	24.801	0	38.895
TRINITY_DN441428_c0_g2_i2		0	0	0	0	0	0	0	0	0
TRINITY_DN446930_c2_g4_i1		0	0	0	0	0	0	7.547	0	0
TRINITY_DN446930_c2_g4_i2		0	0	0	0	4.975	0	0	0	0
TRINITY_DN443436_c0_g1_i1		0	0	0	0	0	0	0	0	0
TRINITY_DN451019_c19_g3_i1		0	247.893	1.03	9.251	13.373	117.005	24.641	309.006	599.952
TRINITY_DN446756_c0_g1_i1		0	0	34.403	0	4.387	29.769	52.048	0	110.671
TRINITY_DN450774_c6_g1_i1		0	0	35.987	0	3.304	18.338	138.433	2.06	83.443
TRINITY_DN441730_c1_g1_i1		0	0	0	5.24	51.189	12.652	0	0	0
TRINITY_DN441730_c1_g1_i2		0	0	0	0	20.477	0	0	15.224	11.689
TRINITY_DN449780_c0_g3_i2		0	0	0	12.206	0	9.82	40.202	0	0
TRINITY_DN449780_c0_g3_i4		0	0	0	5.331	3.469	27.877	3.51	5.193	0
TRINITY_DN451055_c11_g2_i1		0	2.378	0	1358.23	5.397	7.768	151.742	2.693	28.904
TRINITY_DN451055_c11_g1_i2		0	0	0	1229.13	0	5.195	259.406	0	35.848
TRINITY_DN450326_c0_g4_i1		0	0	0	452.936	4.002	0	30.323	0	2.291
TRINITY_DN450326_c0_g7_i2		0	0	0	843.9	0	0	97.613	0	32.184
